# Supplementary material for: Dimethyl­ammonium 2-[(2-oxo-2H-chromen-7-yl)­oxy]acetate
Source: Acta Crystallogr Sect E Struct Rep Online. 2011 Apr 13;67(Pt 5):o1105. doi: 10.1107/S1600536811012761 (PMC3089341; doi:10.1107/S1600536811012761)
Supplement: Supplementary file 2 [file e-67-o1105-Isup2.hkl]

# 
# h,k,l, Fc-squared, Fo-squared, sigma(Fo-squared) and status flag 
# 
data_I
_shelx_title ' yanyi-2 in P-1' 
_shelx_refln_list_code          4 
_shelx_F_calc_maximum      112.29 
_exptl_crystal_F_000       280.00 
_reflns_d_resolution_high  0.7705 
 
loop_ 
 _symmetry_equiv_pos_as_xyz 
 'x, y, z' 
 '-x, -y, -z' 
 
_cell_length_a     6.7136 
_cell_length_b     8.1462 
_cell_length_c    12.7674 
_cell_angle_alpha  83.326 
_cell_angle_beta   79.162 
_cell_angle_gamma  67.780 
 
_shelx_F_squared_multiplier     1.000 
 
loop_ 
 _refln_index_h 
 _refln_index_k 
 _refln_index_l 
 _refln_F_squared_calc 
 _refln_F_squared_meas 
 _refln_F_squared_sigma 
 _refln_observed_status 
   1   0   0       59.55       65.63      0.85 o 
   2   0   0       34.92       34.65      0.74 o 
   3   0   0      431.96      424.87      3.53 o 
   4   0   0        0.01       -0.07      0.30 o 
   5   0   0       26.89       25.18      1.31 o 
   6   0   0        0.99        0.82      0.78 o 
   7   0   0       48.58       43.21      2.09 o 
  -7   1   0        0.29        1.40      1.65 o 
  -6   1   0      109.37      113.56      2.63 o 
  -5   1   0      124.59      122.62      2.34 o 
  -4   1   0       10.34       10.85      0.62 o 
  -3   1   0      185.69      173.35      1.57 o 
  -2   1   0     1023.50     1003.56      9.25 o 
  -1   1   0     1611.35     1413.56     13.14 o 
   1   1   0     1968.60     1842.76     35.54 o 
   2   1   0      329.87      307.71      2.85 o 
   3   1   0        6.02        6.21      0.49 o 
   4   1   0        2.70        2.53      0.82 o 
   5   1   0       51.27       51.93      1.54 o 
   6   1   0        2.76        2.50      0.85 o 
   7   1   0        6.72        6.33      1.07 o 
   8   1   0       12.01       12.61      3.92 o 
  -7   2   0       12.40       11.98      2.73 o 
  -6   2   0       10.44       12.19      0.86 o 
  -5   2   0      160.13      165.46      1.87 o 
  -4   2   0       20.19       19.97      1.00 o 
  -3   2   0       48.77       50.67      0.79 o 
  -2   2   0      180.06      184.17      1.91 o 
  -1   2   0     1166.18     1121.03     10.74 o 
   0   2   0     1137.42     1082.90     14.70 o 
   1   2   0      342.55      310.62      5.76 o 
   2   2   0     2374.13     2494.31     54.90 o 
   3   2   0       28.73       31.51      0.69 o 
   4   2   0       11.97       11.22      1.62 o 
   5   2   0       26.50       28.79      0.79 o 
   6   2   0       16.66       20.19      1.70 o 
   7   2   0        0.07       -0.05      0.49 o 
   8   2   0       10.25       12.78      3.52 o 
  -6   3   0        1.17        1.12      1.96 o 
  -5   3   0       29.83       28.72      0.81 o 
  -4   3   0       26.11       25.63      0.81 o 
  -3   3   0      143.56      148.42      1.94 o 
  -2   3   0       94.44       94.56      1.38 o 
  -1   3   0       62.36       65.30      1.32 o 
   0   3   0      374.30      364.13      3.76 o 
   1   3   0      453.53      460.30      6.68 o 
   2   3   0       53.12       56.76      1.89 o 
   3   3   0      668.09      721.00      8.65 o 
   4   3   0       79.78       95.33      1.48 o 
   5   3   0        4.30        5.08      0.62 o 
   6   3   0        0.63        0.50      0.64 o 
   7   3   0        7.62        8.10      1.00 o 
   8   3   0        0.08       -0.15      1.24 o 
  -6   4   0        0.72        1.19      2.13 o 
  -5   4   0        0.59        0.33      0.55 o 
  -4   4   0        7.54        9.15      0.67 o 
  -3   4   0      207.26      205.60      4.34 o 
  -2   4   0      130.81      133.20      2.63 o 
  -1   4   0       29.62       27.85      1.54 o 
   0   4   0       25.30       25.14      1.02 o 
   1   4   0       15.52       17.77      1.28 o 
   2   4   0      368.60      360.20     15.22 o 
   3   4   0       86.62       84.49      2.54 o 
   4   4   0       81.22      100.72      1.98 o 
   5   4   0        7.03        6.37      0.95 o 
   6   4   0       64.11       68.43      1.67 o 
   7   4   0       13.18       16.54      1.31 o 
   8   4   0        8.40        7.39      1.51 o 
  -5   5   0        0.37        0.48      1.86 o 
  -4   5   0        8.61       10.32      1.14 o 
  -3   5   0       15.03       14.25      0.89 o 
  -2   5   0       55.08       57.69      1.76 o 
  -1   5   0        0.30        1.21      0.68 o 
   0   5   0       59.66       60.40      3.41 o 
   1   5   0       16.72       16.31      1.46 o 
   2   5   0       80.48       83.79      3.83 o 
   3   5   0       76.18       68.84      2.73 o 
   4   5   0       55.59       54.80      2.46 o 
   5   5   0       21.79       18.60      1.10 o 
   6   5   0        7.61        6.24      0.97 o 
   7   5   0        0.83        0.15      0.97 o 
   8   5   0       14.51       17.37      1.32 o 
  -4   6   0        4.68        4.26      1.26 o 
  -3   6   0        6.68        4.92      0.84 o 
  -2   6   0        5.06        5.44      1.14 o 
  -1   6   0       62.95       60.59      1.82 o 
   0   6   0      113.81      116.69      1.98 o 
   1   6   0        7.71        8.18      1.06 o 
   2   6   0        7.13        6.58      1.16 o 
   3   6   0        1.65        0.93      1.49 o 
   4   6   0        0.44       -0.15      1.41 o 
   5   6   0      119.38      113.26      4.53 o 
   6   6   0        6.95        7.52      0.74 o 
   7   6   0       57.69       46.86      3.60 o 
   8   6   0        0.01        1.43      1.09 o 
  -3   7   0       13.54       17.23      1.26 o 
  -2   7   0        0.13        0.27      0.99 o 
  -1   7   0        9.66        9.29      1.70 o 
   0   7   0        1.33        1.31      0.90 o 
   1   7   0        3.37        1.45      1.05 o 
   2   7   0        9.10       10.11      0.82 o 
   3   7   0       15.78       21.81      2.70 o 
   4   7   0       52.67       53.39      5.46 o 
   5   7   0       80.07       82.84      3.90 o 
   6   7   0       64.12       61.26      1.36 o 
   7   7   0        0.73        1.13      0.99 o 
   8   7   0        0.19        0.71      2.07 o 
  -2   8   0        1.79        1.42      1.10 o 
  -1   8   0        8.01        8.23      1.55 o 
   0   8   0       22.31       18.07      2.04 o 
   1   8   0        1.51        2.11      1.01 o 
   2   8   0       46.10       45.77      1.57 o 
   3   8   0        6.11        0.78      2.69 o 
   4   8   0        3.08        4.95      4.00 o 
   5   8   0        2.59        5.45      2.32 o 
   6   8   0        0.08       -0.67      1.30 o 
   7   8   0        8.80        6.50      1.67 o 
  -1   9   0        0.11        0.16      1.16 o 
   0   9   0        2.89        4.30      1.63 o 
   1   9   0        1.55        1.29      1.49 o 
   2   9   0        6.55        9.70      1.37 o 
   3   9   0        0.29        0.75      1.44 o 
   4   9   0       21.72       19.31      1.50 o 
   5   9   0        1.70        3.66      2.63 o 
   6   9   0        5.42        1.32      2.97 o 
   1  10   0        1.22        0.85      1.98 o 
   2  10   0       24.60       24.86      7.18 o 
   3  10   0        8.64        6.84      1.90 o 
   4  10   0       16.92       16.65      3.92 o 
   5  10   0        5.53        5.14      5.46 o 
  -5 -10   1        1.78        1.99      2.89 o 
  -4 -10   1        4.04        3.42      3.16 o 
  -3 -10   1        3.78        2.53      1.25 o 
  -2 -10   1        4.30        3.26      1.85 o 
  -1 -10   1        0.23       -0.19      3.05 o 
  -6  -9   1        2.98        2.99      4.42 o 
  -5  -9   1        1.30        4.21      4.66 o 
  -4  -9   1        0.61        0.14      2.23 o 
  -3  -9   1       79.71       81.60      5.68 o 
  -2  -9   1        3.53        2.58      0.98 o 
  -1  -9   1        0.60        1.27      1.27 o 
   0  -9   1        0.50        0.03      1.25 o 
   1  -9   1        0.51        0.18      1.57 o 
  -7  -8   1        1.74        1.11      1.74 o 
  -6  -8   1        2.69        3.32      0.85 o 
  -5  -8   1        0.01       -0.10      1.87 o 
  -4  -8   1        0.39        0.40      1.96 o 
  -3  -8   1       15.93       21.74      3.23 o 
  -2  -8   1        2.40        2.16      0.81 o 
  -1  -8   1        0.34        0.13      0.73 o 
   0  -8   1        0.07        1.15      1.07 o 
   1  -8   1       17.20       18.55      1.73 o 
   2  -8   1        1.23        0.56      1.24 o 
  -7  -7   1       12.79        9.27      1.27 o 
  -6  -7   1       15.06       17.90      1.54 o 
  -5  -7   1       45.39       42.91      3.13 o 
  -4  -7   1       52.86       51.12      5.65 o 
  -3  -7   1       11.30        9.62      1.47 o 
  -2  -7   1       23.73       19.19      1.70 o 
  -1  -7   1       51.23       54.93      2.11 o 
   0  -7   1      125.79      127.41      2.99 o 
   1  -7   1       42.38       42.27      2.19 o 
   2  -7   1        1.22        1.18      1.19 o 
   3  -7   1        9.01        6.29      1.71 o 
  -8  -6   1        0.40        1.80      0.98 o 
  -7  -6   1        0.96        1.00      0.81 o 
  -6  -6   1        2.99        1.78      0.96 o 
  -5  -6   1       82.36       94.26      6.91 o 
  -4  -6   1       16.66       18.27      2.29 o 
  -3  -6   1       16.66       16.56      1.61 o 
  -2  -6   1       74.89       81.32      2.68 o 
  -1  -6   1        0.87        0.26      1.08 o 
   0  -6   1       60.45       59.04      1.52 o 
   1  -6   1       15.67       18.79      1.86 o 
   2  -6   1       19.63       23.45      1.41 o 
   3  -6   1        1.32        1.92      0.82 o 
   4  -6   1        5.14        4.41      1.36 o 
  -8  -5   1       15.89       16.15      1.18 o 
  -7  -5   1       10.14        6.95      0.96 o 
  -6  -5   1      142.23      128.35      2.20 o 
  -5  -5   1       23.08       24.44      1.86 o 
  -4  -5   1       42.11       43.80      2.42 o 
  -3  -5   1       73.69       79.09      2.25 o 
  -2  -5   1      198.84      189.73      5.28 o 
  -1  -5   1        0.72        0.26      1.04 o 
   0  -5   1      329.44      326.21      5.44 o 
   1  -5   1        2.64        1.48      0.75 o 
   2  -5   1        0.22        0.39      0.88 o 
   3  -5   1       47.91       44.10      1.76 o 
   4  -5   1        0.78       -0.16      0.60 o 
   5  -5   1        0.15        0.79      1.02 o 
  -8  -4   1        1.59        1.74      0.90 o 
  -7  -4   1       10.86       12.24      1.28 o 
  -6  -4   1       44.72       44.74      1.43 o 
  -5  -4   1        8.25        6.47      0.75 o 
  -4  -4   1      117.78      115.85      3.04 o 
  -3  -4   1      185.41      188.81      4.19 o 
  -2  -4   1      326.52      324.15      4.90 o 
  -1  -4   1       31.61       31.54      1.26 o 
   0  -4   1      150.43      148.46      2.95 o 
   1  -4   1       42.31       40.12      1.40 o 
   2  -4   1       10.38       11.45      1.12 o 
   3  -4   1       52.09       53.71      1.36 o 
   4  -4   1        3.13        2.05      0.96 o 
   5  -4   1       17.26       15.90      1.95 o 
   6  -4   1        3.25        6.22      2.53 o 
  -8  -3   1        0.01       -0.52      1.39 o 
  -7  -3   1        1.73        1.72      0.82 o 
  -6  -3   1        1.32        1.41      0.88 o 
  -5  -3   1        7.48       13.22      0.65 o 
  -4  -3   1      152.96      149.61      2.39 o 
  -3  -3   1     1074.26     1096.39     20.86 o 
  -2  -3   1      209.15      190.80      4.64 o 
  -1  -3   1      104.56      123.93      2.45 o 
   0  -3   1        4.50        4.14      0.97 o 
   1  -3   1       24.62       21.57      0.78 o 
   2  -3   1        0.13        1.00      0.53 o 
   3  -3   1       30.21       27.14      2.08 o 
   4  -3   1       29.38       31.58      0.94 o 
   5  -3   1        1.25        1.60      0.63 o 
   6  -3   1       11.22       19.16      2.77 o 
  -8  -2   1        0.06        2.77      1.72 o 
  -7  -2   1        0.00        0.04      0.58 o 
  -6  -2   1        8.67        9.85      0.60 o 
  -5  -2   1       56.57       52.73      1.52 o 
  -4  -2   1      131.45      147.29      1.66 o 
  -3  -2   1      627.72      707.12      8.92 o 
  -2  -2   1      574.58      553.38      8.21 o 
  -1  -2   1        3.08        2.03      0.68 o 
   0  -2   1      770.42      717.47     13.72 o 
   1  -2   1       79.33       89.43      1.43 o 
   2  -2   1      184.62      184.28      2.39 o 
   3  -2   1       77.63       81.37      1.56 o 
   4  -2   1        0.04        0.18      0.58 o 
   5  -2   1       38.45       42.95      1.38 o 
   6  -2   1       11.18        5.37      3.10 o 
   7  -2   1       18.79       20.55      4.88 o 
  -8  -1   1       29.31       38.41      5.05 o 
  -7  -1   1       13.02        9.40      3.30 o 
  -6  -1   1       15.90       15.74      0.83 o 
  -5  -1   1      319.75      323.78      4.05 o 
  -4  -1   1       24.26       31.10      0.96 o 
  -3  -1   1      249.95      264.47      3.18 o 
  -2  -1   1     1262.08     1149.55     15.48 o 
  -1  -1   1      845.96      835.49     32.05 o 
   0  -1   1        0.74       -0.32      0.66 o 
   1  -1   1     1156.85      986.88     10.46 o 
   2  -1   1      891.56      857.00      8.02 o 
   3  -1   1      170.23      162.03      1.85 o 
   4  -1   1        1.50        2.64      0.57 o 
   5  -1   1      241.41      225.47      2.49 o 
   6  -1   1      478.13      466.82      7.03 o 
   7  -1   1       26.41       28.42      2.87 o 
  -7   0   1        6.40        3.76      3.26 o 
  -6   0   1       42.41       43.02      0.78 o 
  -5   0   1      101.69       97.76      1.10 o 
  -4   0   1       29.97       31.19      0.86 o 
  -3   0   1      224.83      225.19      2.33 o 
  -2   0   1      576.64      557.67      5.09 o 
  -1   0   1      150.72      123.77      1.78 o 
   1   0   1      553.11      507.03      4.55 o 
   2   0   1     1108.73     1043.87      9.90 o 
   3   0   1      232.76      242.68      5.03 o 
   4   0   1       65.46       63.32      1.25 o 
   5   0   1      973.40      956.95     13.57 o 
   6   0   1        2.61        1.57      0.93 o 
   7   0   1       21.21       20.96      1.46 o 
   8   0   1        0.14        1.17      1.84 o 
  -7   1   1        8.91       13.04      1.77 o 
  -6   1   1      135.07      144.21      5.11 o 
  -5   1   1        2.08        2.43      0.47 o 
  -4   1   1        1.12        1.61      0.32 o 
  -3   1   1       47.04       42.63      1.27 o 
  -2   1   1      446.77      419.04      3.75 o 
  -1   1   1      717.92      705.16      5.69 o 
   0   1   1      712.96      697.51      7.30 o 
   1   1   1     1881.96     1800.97     17.60 o 
   2   1   1      773.68      671.43      7.56 o 
   3   1   1       72.09       67.47      0.89 o 
   4   1   1       91.09       91.11      1.39 o 
   5   1   1        0.00        0.39      0.56 o 
   6   1   1      147.02      142.89      2.67 o 
   7   1   1        2.59        1.28      0.66 o 
   8   1   1       24.98       28.01      2.65 o 
  -7   2   1       52.47       56.43      3.65 o 
  -6   2   1        9.67        9.51      5.08 o 
  -5   2   1       76.22       78.08      1.49 o 
  -4   2   1       64.17       66.36      1.03 o 
  -3   2   1       87.96       86.27      2.63 o 
  -2   2   1        2.33        1.53      0.35 o 
  -1   2   1      942.72      933.95      8.23 o 
   0   2   1     7482.07     7793.00    121.69 o 
   1   2   1     2425.39     2365.85     51.12 o 
   2   2   1      244.29      204.87      5.11 o 
   3   2   1       58.15       54.00      1.75 o 
   4   2   1      591.70      615.74      6.82 o 
   5   2   1        4.12        3.40      1.12 o 
   6   2   1       84.18       80.01      2.50 o 
   7   2   1        0.09       -0.34      0.55 o 
   8   2   1        5.95       -0.10      2.27 o 
  -6   3   1      137.70      133.38      3.98 o 
  -5   3   1        0.61        0.26      0.37 o 
  -4   3   1        0.04        0.13      0.48 o 
  -3   3   1       27.37       26.26      1.38 o 
  -2   3   1       41.18       39.95      0.79 o 
  -1   3   1      941.75      920.53      8.50 o 
   0   3   1       59.35       53.99      1.07 o 
   1   3   1       26.77       22.76     18.09 o 
   2   3   1      830.17      808.87     14.61 o 
   3   3   1      114.90      136.87      4.70 o 
   4   3   1       81.51       92.19      3.68 o 
   5   3   1       69.15       63.71      3.23 o 
   6   3   1        7.68        6.54      0.64 o 
   7   3   1        0.01       -0.33      0.54 o 
   8   3   1       71.45       70.65      1.69 o 
  -6   4   1       15.87        7.47      4.57 o 
  -5   4   1       24.25       28.39      4.79 o 
  -4   4   1        1.02        2.34      0.50 o 
  -3   4   1        5.76        4.41      0.75 o 
  -2   4   1        1.13        1.22      0.68 o 
  -1   4   1      150.99      142.41      2.59 o 
   0   4   1       32.58       33.56      1.26 o 
   1   4   1       29.77       35.45      0.89 o 
   2   4   1      668.43      682.84     12.84 o 
   3   4   1      108.46      121.35      3.02 o 
   4   4   1        0.17        0.60      0.36 o 
   5   4   1        0.24        1.08      0.60 o 
   6   4   1       14.22       13.90      0.83 o 
   7   4   1       14.74       14.41      1.00 o 
   8   4   1        1.57        2.18      0.86 o 
  -5   5   1        8.10        7.78      4.12 o 
  -4   5   1       10.53       10.44      0.82 o 
  -3   5   1        7.66        7.47      1.02 o 
  -2   5   1        1.27        0.93      0.71 o 
  -1   5   1        4.88        6.93      1.15 o 
   0   5   1        3.97        4.45      0.65 o 
   1   5   1       42.42       37.97      1.16 o 
   2   5   1      358.09      392.13      8.02 o 
   3   5   1      319.06      364.22      7.58 o 
   4   5   1        3.87        3.21      0.72 o 
   5   5   1       99.51       98.37      4.45 o 
   6   5   1       13.60       16.81      2.20 o 
   7   5   1        7.47        8.02      1.11 o 
   8   5   1        0.04        0.09      0.71 o 
  -4   6   1        0.74       -0.61      1.38 o 
  -3   6   1       19.36       23.71      1.49 o 
  -2   6   1        0.64        0.77      0.65 o 
  -1   6   1      158.34      154.30      2.49 o 
   0   6   1      157.73      158.83      2.87 o 
   1   6   1       12.71       12.64      0.81 o 
   2   6   1       10.93       10.55      0.70 o 
   3   6   1       30.85       32.03      2.37 o 
   4   6   1       39.66       44.11      4.43 o 
   5   6   1       17.86       17.84      0.92 o 
   6   6   1        4.33        3.54      0.87 o 
   7   6   1        3.98        4.47      1.18 o 
   8   6   1        3.03        2.29      1.23 o 
  -3   7   1       18.24       24.06      1.35 o 
  -2   7   1        2.04        2.11      0.80 o 
  -1   7   1       11.10       12.78      1.16 o 
   0   7   1        0.02        0.62      0.66 o 
   1   7   1       62.50       65.43      1.87 o 
   2   7   1       55.93       55.93      1.90 o 
   3   7   1        1.41        0.92      0.79 o 
   4   7   1       37.35       44.09      5.02 o 
   5   7   1       41.44       43.28      1.98 o 
   6   7   1       14.12       11.86      0.94 o 
   7   7   1        0.00        0.97      1.18 o 
   8   7   1        9.22        7.67      2.30 o 
  -2   8   1        6.88        3.73      2.23 o 
  -1   8   1       20.02       20.66      4.85 o 
   0   8   1       26.12       26.66      3.47 o 
   1   8   1        0.44        0.04      1.35 o 
   2   8   1       26.62       25.87      2.04 o 
   3   8   1        0.01       -0.38      0.86 o 
   4   8   1       17.46       13.86      5.17 o 
   5   8   1        7.55        7.44      0.87 o 
   6   8   1       14.10       12.83      1.82 o 
   7   8   1        0.73        1.56      1.79 o 
  -1   9   1        0.61        0.36      1.13 o 
   0   9   1        5.82        6.23      2.20 o 
   1   9   1       14.08       12.91      1.89 o 
   2   9   1        0.03        0.23      1.25 o 
   3   9   1        2.55        0.88      1.08 o 
   4   9   1        8.84        9.91      1.27 o 
   5   9   1        0.30        2.39      2.41 o 
   6   9   1        1.39        2.55      1.66 o 
   1  10   1        0.01       -0.03      1.43 o 
   2  10   1        0.45       -0.13      1.35 o 
   3  10   1        0.69        1.25      2.65 o 
   4  10   1        4.43        2.72      4.98 o 
   5  10   1        0.92        0.60      2.63 o 
  -4 -10   2        3.84        5.46      5.74 o 
  -3 -10   2        1.87        1.50      1.56 o 
  -2 -10   2        6.85        5.00      1.58 o 
  -6  -9   2        0.03        1.31      2.49 o 
  -5  -9   2        1.01        0.00      3.59 o 
  -4  -9   2        3.81        3.01      2.82 o 
  -3  -9   2       91.35       88.37      3.52 o 
  -2  -9   2        0.82        0.65      0.96 o 
  -1  -9   2        1.66        1.57      1.25 o 
   0  -9   2        4.00        2.60      1.34 o 
   1  -9   2        0.09       -0.49      1.12 o 
  -7  -8   2        0.02       -0.28      1.29 o 
  -6  -8   2        1.11        1.37      1.48 o 
  -5  -8   2       11.77        8.33      2.73 o 
  -4  -8   2       16.40       16.07      3.13 o 
  -3  -8   2        4.17        6.02      1.62 o 
  -2  -8   2      118.26      120.59      4.54 o 
  -1  -8   2       11.68       12.44      1.41 o 
   0  -8   2        4.14        3.23      1.23 o 
   1  -8   2       19.57       20.26      1.66 o 
   2  -8   2        4.36        4.23      1.16 o 
  -7  -7   2        0.25        0.33      1.39 o 
  -6  -7   2        1.73        2.11      1.93 o 
  -5  -7   2        0.02        0.76      1.79 o 
  -4  -7   2       35.38       44.85      5.57 o 
  -3  -7   2      135.84      142.60      4.22 o 
  -2  -7   2        8.33        5.60      1.84 o 
  -1  -7   2        6.09        6.93      1.45 o 
   0  -7   2       20.44       20.70      1.26 o 
   1  -7   2       60.95       63.67      1.87 o 
   2  -7   2        0.65       -0.04      1.07 o 
   3  -7   2        0.32        0.62      1.01 o 
  -8  -6   2        0.03        3.82      4.21 o 
  -7  -6   2        9.91        6.83      1.00 o 
  -6  -6   2       13.08       11.17      2.94 o 
  -5  -6   2       29.07       27.13      4.09 o 
  -4  -6   2       10.46       12.53      2.15 o 
  -3  -6   2        7.23        8.88      2.27 o 
  -2  -6   2      100.34       96.57      3.40 o 
  -1  -6   2       15.06       16.89      1.84 o 
   0  -6   2       35.38       41.83      1.57 o 
   1  -6   2        3.93        3.32      1.15 o 
   2  -6   2       15.54       18.84      2.12 o 
   3  -6   2        1.82        2.02      0.96 o 
   4  -6   2        0.74        0.92      1.04 o 
  -8  -5   2        2.38        5.14      1.32 o 
  -7  -5   2        0.42        1.23      1.18 o 
  -6  -5   2       83.00       77.34      2.02 o 
  -5  -5   2        0.39        0.13      0.86 o 
  -4  -5   2       37.22       40.23      4.09 o 
  -3  -5   2       93.81       91.28      4.49 o 
  -2  -5   2       77.77       79.46      3.94 o 
  -1  -5   2      146.44      155.97      3.61 o 
   0  -5   2       52.89       51.30      3.12 o 
   1  -5   2      152.91      152.47      2.58 o 
   2  -5   2       20.68       21.51      1.88 o 
   3  -5   2       43.96       50.12      1.96 o 
   4  -5   2        0.54        1.21      0.90 o 
   5  -5   2        1.38        1.39      1.37 o 
  -8  -4   2        0.44        1.72      1.46 o 
  -7  -4   2       16.29       12.26      1.40 o 
  -6  -4   2       71.16       66.67      1.47 o 
  -5  -4   2       15.03       10.35      1.51 o 
  -4  -4   2       98.03      101.45      2.99 o 
  -3  -4   2        0.42        0.55      1.16 o 
  -2  -4   2       14.64       16.09      3.53 o 
  -1  -4   2      227.27      229.26      3.51 o 
   0  -4   2      209.46      211.05      6.99 o 
   1  -4   2      144.68      130.92      2.40 o 
   2  -4   2        6.46        6.19      0.80 o 
   3  -4   2       26.88       23.85      1.18 o 
   4  -4   2        1.82        1.61      0.81 o 
   5  -4   2       16.04       18.76      1.24 o 
   6  -4   2        0.41       -0.31      3.20 o 
  -8  -3   2        4.76        6.08      3.11 o 
  -7  -3   2        5.85        5.12      0.79 o 
  -6  -3   2      143.38      124.89      1.88 o 
  -5  -3   2       11.42       13.99      0.98 o 
  -4  -3   2        2.34        4.69      1.15 o 
  -3  -3   2        5.14        5.39      0.65 o 
  -2  -3   2       10.07       10.95      0.84 o 
  -1  -3   2      130.91      134.83      2.63 o 
   0  -3   2      131.39      136.62      3.32 o 
   1  -3   2        6.44        7.44      0.90 o 
   2  -3   2      455.15      454.56      6.34 o 
   3  -3   2       40.55       40.04      1.27 o 
   4  -3   2       24.43       25.09      1.15 o 
   5  -3   2        1.83        0.17      0.87 o 
   6  -3   2       16.19       16.14      1.51 o 
  -8  -2   2        0.09        0.50      1.60 o 
  -7  -2   2        5.04        3.99      1.63 o 
  -6  -2   2        2.95        2.84      0.66 o 
  -5  -2   2        5.30        8.55      1.34 o 
  -4  -2   2       12.02        7.60      0.70 o 
  -3  -2   2      209.29      230.90      3.11 o 
  -2  -2   2        4.21        4.15      0.71 o 
  -1  -2   2        4.23        4.91      0.79 o 
   0  -2   2      262.19      238.56      3.48 o 
   1  -2   2        0.78        1.26      0.84 o 
   2  -2   2      369.91      373.30      4.10 o 
   3  -2   2      355.12      361.09      5.13 o 
   4  -2   2       16.60       17.81      0.93 o 
   5  -2   2        1.37        1.50      0.79 o 
   6  -2   2        1.67        0.82      0.72 o 
   7  -2   2        1.94        2.18      2.08 o 
  -8  -1   2        0.39        0.62      1.77 o 
  -7  -1   2        5.08        3.80      1.80 o 
  -6  -1   2       19.58       20.05      0.53 o 
  -5  -1   2      101.56      106.61      1.44 o 
  -4  -1   2        1.68        2.63      0.44 o 
  -3  -1   2     2375.04     2673.88     96.31 o 
  -2  -1   2      162.10      141.30      2.34 o 
  -1  -1   2      350.39      293.68      3.44 o 
   0  -1   2     2802.62     2748.79     51.35 o 
   1  -1   2      300.12      290.27      6.11 o 
   2  -1   2       27.88       25.26      0.82 o 
   3  -1   2      137.21      146.71      1.71 o 
   4  -1   2       67.71       69.41      1.80 o 
   5  -1   2        0.44        0.74      0.65 o 
   6  -1   2        2.34        0.69      0.85 o 
   7  -1   2       18.82       18.95      1.14 o 
  -7   0   2        3.24        2.70      1.87 o 
  -6   0   2        5.14        3.80      1.70 o 
  -5   0   2      171.39      160.56      4.33 o 
  -4   0   2       50.58       46.28      0.74 o 
  -3   0   2       10.20       10.41      0.53 o 
  -2   0   2     1618.04     1538.78     38.96 o 
  -1   0   2       36.67       23.70      0.62 o 
   0   0   2      561.79      497.46      5.70 o 
   1   0   2        2.46        0.22      0.52 o 
   2   0   2      810.89      778.32      8.01 o 
   3   0   2      122.13      127.02      1.45 o 
   4   0   2        1.45        2.62      0.56 o 
   5   0   2       12.77       13.86      0.92 o 
   6   0   2      117.26      115.94      1.66 o 
   7   0   2        0.29        0.61      0.91 o 
   8   0   2        2.55        1.91      3.16 o 
  -7   1   2       16.07       20.24      2.84 o 
  -6   1   2        2.62        4.25      1.34 o 
  -5   1   2       43.78       44.58      2.51 o 
  -4   1   2       91.96       91.30      3.45 o 
  -3   1   2       53.06       53.88      4.24 o 
  -2   1   2      112.69      102.42      2.98 o 
  -1   1   2     7483.37     7679.16    117.64 o 
   0   1   2      140.01      151.97      1.57 o 
   1   1   2       49.84       35.18      1.48 o 
   2   1   2      642.08      608.43     12.12 o 
   3   1   2      177.72      176.55      3.08 o 
   4   1   2        0.28        0.17      0.41 o 
   5   1   2        6.95        6.23      0.77 o 
   6   1   2      854.42      835.13     10.94 o 
   7   1   2       16.96       17.78      1.13 o 
   8   1   2        0.00        0.53      1.51 o 
  -7   2   2        0.30       -0.03      3.14 o 
  -6   2   2       36.46       38.49      2.27 o 
  -5   2   2       21.42       21.45      1.61 o 
  -4   2   2        2.29        2.80      1.72 o 
  -3   2   2      163.18      147.94      1.45 o 
  -2   2   2        5.64        7.55      0.84 o 
  -1   2   2       31.90       34.32      0.88 o 
   0   2   2    12608.54    12680.48    270.84 o 
   1   2   2     1350.42     1370.24     52.37 o 
   2   2   2       23.16       24.97      0.66 o 
   3   2   2       50.13       44.05      1.36 o 
   4   2   2      728.71      733.07      9.02 o 
   5   2   2       16.08       17.04      0.79 o 
   6   2   2       91.11       90.20      2.39 o 
   7   2   2       20.34       20.02      1.85 o 
   8   2   2       38.60       40.41      1.61 o 
  -6   3   2      106.91      113.28      4.42 o 
  -5   3   2       23.25       25.57      2.26 o 
  -4   3   2        1.31        1.92      0.46 o 
  -3   3   2        2.43        2.55      0.46 o 
  -2   3   2       18.10       15.19      0.87 o 
  -1   3   2     1523.91     1521.04     15.27 o 
   0   3   2        6.50        7.46      0.64 o 
   1   3   2      365.21      380.75     10.75 o 
   3   3   2       14.15       20.57      1.32 o 
   4   3   2      355.36      342.10      4.31 o 
   5   3   2        3.23        1.13      1.24 o 
   6   3   2        8.17        9.63      1.49 o 
   7   3   2        2.00        2.02      0.96 o 
   8   3   2       34.21       34.83      1.86 o 
  -5   4   2       43.28       42.99      3.85 o 
  -4   4   2        7.15        6.36      0.72 o 
  -3   4   2       12.49       11.77      0.53 o 
  -2   4   2       10.22        9.78      0.80 o 
  -1   4   2        0.73        0.19      0.36 o 
   0   4   2      782.46      812.90     10.39 o 
   1   4   2      221.31      218.57      4.44 o 
   2   4   2      364.80      360.92      3.95 o 
   3   4   2       49.78       51.71      0.95 o 
   4   4   2      104.54      103.64      1.87 o 
   5   4   2        2.26        1.63      0.60 o 
   6   4   2       59.72       58.10      2.45 o 
   7   4   2       22.82       22.78      1.53 o 
   8   4   2       36.79       42.68      1.77 o 
  -5   5   2        0.14        2.85      3.66 o 
  -4   5   2        4.38        2.59      1.32 o 
  -3   5   2        2.31        2.43      1.13 o 
  -2   5   2        6.75        7.39      0.66 o 
  -1   5   2       33.48       31.10      1.46 o 
   0   5   2        0.44        0.96      0.64 o 
   1   5   2       55.72       53.95      2.36 o 
   2   5   2        0.18        1.20      0.33 o 
   3   5   2      152.36      158.11      3.99 o 
   4   5   2      134.83      148.15      2.01 o 
   5   5   2      111.97      107.08      1.74 o 
   6   5   2        0.37        1.05      0.48 o 
   7   5   2        8.64        7.60      1.09 o 
   8   5   2       14.34       11.72      2.52 o 
  -4   6   2        5.83        6.53      3.78 o 
  -3   6   2       25.41       25.44      1.92 o 
  -2   6   2        6.22        5.52      1.02 o 
  -1   6   2       64.05       65.82      2.13 o 
   0   6   2       58.11       54.55      1.76 o 
   1   6   2        7.44        6.07      0.78 o 
   2   6   2       98.18      101.01      2.61 o 
   3   6   2       15.28       12.26      1.03 o 
   4   6   2      119.72      117.50     10.29 o 
   5   6   2       52.84       53.84      1.08 o 
   6   6   2        1.89        1.86      0.65 o 
   7   6   2       22.52       28.11      1.03 o 
   8   6   2        4.34        5.26      1.36 o 
  -3   7   2       10.43       15.81      5.38 o 
  -2   7   2        5.09        5.69      1.46 o 
  -1   7   2       36.16       40.77      1.70 o 
   0   7   2       15.59       17.82      1.69 o 
   1   7   2        7.83        5.77      1.98 o 
   2   7   2       27.20       25.52      1.53 o 
   3   7   2        5.07        6.79      0.82 o 
   4   7   2        1.91        1.76      0.64 o 
   5   7   2        2.28        1.89      0.40 o 
   6   7   2       65.30       68.09      2.23 o 
   7   7   2        0.43        0.69      1.47 o 
   8   7   2       11.88       15.31      3.83 o 
  -2   8   2        1.81        0.72      1.35 o 
  -1   8   2        0.94        1.58      1.39 o 
   0   8   2        2.76        2.03      1.00 o 
   1   8   2       15.27       15.10      1.66 o 
   2   8   2        0.17        1.04      1.11 o 
   3   8   2       17.65       17.03      3.61 o 
   4   8   2       26.68       24.55      1.01 o 
   5   8   2       24.35       31.85      2.53 o 
   6   8   2        3.33        3.05      1.44 o 
   7   8   2       20.22       25.00      2.12 o 
  -1   9   2        9.28        5.77      1.40 o 
   0   9   2        0.02        1.30      1.48 o 
   1   9   2        0.01       -0.14      0.89 o 
   2   9   2        1.08        0.50      0.77 o 
   3   9   2        1.71        1.78      1.06 o 
   4   9   2        0.78        0.22      2.03 o 
   5   9   2        2.63        2.36      3.57 o 
   6   9   2       26.72       17.69     11.73 o 
   1  10   2        0.01       -1.60      1.82 o 
   2  10   2        0.45        1.04      2.06 o 
   3  10   2        0.24        0.79      4.12 o 
   4  10   2        0.29       -1.19      2.63 o 
   5  10   2        1.23        0.08      1.51 o 
  -3 -10   3        1.94        0.79      1.06 o 
  -2 -10   3       10.92       12.48      1.88 o 
  -5  -9   3       13.72       14.14      3.54 o 
  -4  -9   3        6.44        6.51      5.28 o 
  -3  -9   3        0.09        0.31      1.41 o 
  -2  -9   3        1.04        1.87      1.63 o 
  -1  -9   3        1.08        1.96      1.58 o 
   0  -9   3        1.89        0.90      1.10 o 
   1  -9   3        2.00        1.72      1.20 o 
  -6  -8   3        6.72        2.58      4.12 o 
  -5  -8   3        7.22        5.41      4.48 o 
  -4  -8   3       82.57       85.75      5.10 o 
  -3  -8   3        3.59        2.31      2.59 o 
  -2  -8   3       17.48       11.55      6.78 o 
  -1  -8   3        0.24       -0.92      0.92 o 
   0  -8   3        0.01        0.33      1.11 o 
   1  -8   3        0.45       -0.16      0.94 o 
   2  -8   3        0.00        0.13      1.15 o 
  -7  -7   3        0.00        0.10      1.27 o 
  -6  -7   3        0.10        1.22      1.27 o 
  -5  -7   3        3.42        4.43      2.17 o 
  -4  -7   3       48.03       53.47      3.99 o 
  -3  -7   3      177.85      172.37      4.17 o 
  -2  -7   3        0.16       -0.56      1.24 o 
  -1  -7   3        2.23        1.63      1.30 o 
   0  -7   3        8.25        9.19      1.25 o 
   1  -7   3       18.20       21.80      4.33 o 
   2  -7   3        0.80        1.15      0.97 o 
   3  -7   3        0.37       -0.04      0.89 o 
  -7  -6   3        1.25        1.16      1.04 o 
  -6  -6   3        8.35        6.72      1.87 o 
  -5  -6   3        6.00        6.24      1.98 o 
  -4  -6   3        7.66        7.35      1.28 o 
  -3  -6   3        2.07        2.00      2.02 o 
  -2  -6   3       16.05       22.84      2.95 o 
  -1  -6   3       51.66       55.22      2.61 o 
   0  -6   3       67.22       66.82      3.81 o 
   1  -6   3       21.26       21.30      1.49 o 
   2  -6   3       31.49       34.62      2.66 o 
   3  -6   3        6.66        6.30      1.71 o 
   4  -6   3        3.91        6.36      1.15 o 
  -7  -5   3       14.29       14.19      0.99 o 
  -6  -5   3        4.32        4.42      0.86 o 
  -5  -5   3        1.31        1.91      2.39 o 
  -4  -5   3        0.02        0.62      0.98 o 
  -3  -5   3        7.64        6.63      1.48 o 
  -2  -5   3       41.14       46.00      1.84 o 
  -1  -5   3       83.73      107.88      7.76 o 
   0  -5   3      243.66      256.80      6.42 o 
   1  -5   3       35.61       34.80      1.38 o 
   2  -5   3       59.48       55.39      1.91 o 
   3  -5   3       30.02       33.51      1.95 o 
   4  -5   3        1.22        1.51      0.96 o 
   5  -5   3        4.44        3.87      1.46 o 
  -7  -4   3       43.53       38.63      1.31 o 
  -6  -4   3        2.82        2.33      0.72 o 
  -5  -4   3       13.28       12.98      1.62 o 
  -4  -4   3        4.56        3.78      2.27 o 
  -3  -4   3       12.45       10.30      1.27 o 
  -2  -4   3       15.40       17.63      1.49 o 
  -1  -4   3      513.83      535.24     13.24 o 
   0  -4   3      597.12      610.84     10.75 o 
   1  -4   3       33.54       41.27      2.82 o 
   2  -4   3        3.96        3.34      0.92 o 
   3  -4   3        1.72        1.07      0.84 o 
   4  -4   3        1.38        0.98      0.87 o 
   5  -4   3        5.27        6.07      1.23 o 
   6  -4   3        0.26        0.89      1.49 o 
  -8  -3   3        8.01        9.50      2.13 o 
  -7  -3   3        0.02        0.08      0.46 o 
  -6  -3   3       75.09       71.59      1.40 o 
  -5  -3   3        8.20       11.13      0.98 o 
  -4  -3   3        3.06        2.43      0.85 o 
  -3  -3   3       54.95       56.52      1.56 o 
  -2  -3   3        6.48        6.32      1.09 o 
  -1  -3   3        2.42        4.15      0.86 o 
   0  -3   3      103.78      105.57      3.38 o 
   1  -3   3       20.92       22.00      1.23 o 
   2  -3   3      221.89      202.52      2.88 o 
   3  -3   3       27.13       30.38      1.49 o 
   4  -3   3       10.97       13.24      1.87 o 
   5  -3   3        6.11        4.99      1.09 o 
   6  -3   3        0.82        0.91      1.10 o 
  -8  -2   3        6.31        7.75      3.73 o 
  -7  -2   3       12.78        7.75      3.23 o 
  -6  -2   3        0.76        1.61      0.46 o 
  -5  -2   3        0.49        0.43      0.46 o 
  -4  -2   3       56.20       59.62      1.98 o 
  -3  -2   3      338.29      340.27      4.13 o 
  -2  -2   3       68.14       64.80      1.38 o 
  -1  -2   3       41.28       44.27      1.80 o 
   0  -2   3      728.88      687.87     10.09 o 
   1  -2   3       28.50       31.35      3.67 o 
   2  -2   3      649.03      632.30      7.40 o 
   3  -2   3      528.27      543.01      6.68 o 
   4  -2   3       35.75       33.67      1.21 o 
   5  -2   3       46.85       43.79      1.56 o 
   6  -2   3        4.09        4.48      0.96 o 
   7  -2   3        0.21        0.52      1.84 o 
  -7  -1   3        2.83        3.30      1.84 o 
  -6  -1   3       37.75       40.79      2.51 o 
  -5  -1   3       23.63       24.59      0.55 o 
  -4  -1   3        6.15        5.44      0.77 o 
  -3  -1   3       47.12       45.09      1.09 o 
  -2  -1   3        0.00       -0.07      0.29 o 
  -1  -1   3      348.39      352.08      6.40 o 
   0  -1   3     2355.76     2326.78     36.40 o 
   1  -1   3     1038.50     1012.10     22.26 o 
   2  -1   3      253.72      264.73      4.50 o 
   3  -1   3        0.09       -0.04      0.59 o 
   4  -1   3       51.64       56.34      1.36 o 
   5  -1   3        0.02        0.52      0.83 o 
   6  -1   3        6.91        7.00      1.16 o 
   7  -1   3        4.63        2.31      1.09 o 
  -7   0   3        0.39        1.00      1.82 o 
  -6   0   3       14.40       16.84      2.20 o 
  -5   0   3       60.57       59.87      2.75 o 
  -4   0   3      193.74      203.37      4.71 o 
  -3   0   3       62.56       67.63      2.15 o 
  -2   0   3        0.60        0.32      0.18 o 
  -1   0   3      172.90      166.42      2.72 o 
   0   0   3       63.80       58.97      1.23 o 
   1   0   3     1048.37      978.32     13.46 o 
   2   0   3        0.57        1.66      0.77 o 
   3   0   3      691.35      714.11      7.97 o 
   4   0   3      151.22      147.68      2.20 o 
   5   0   3      414.46      398.78      5.12 o 
   6   0   3        0.11        0.41      0.64 o 
   7   0   3        1.30        0.82      0.96 o 
   8   0   3        0.08        1.58      1.84 o 
  -7   1   3        0.17        1.13      1.98 o 
  -6   1   3        2.34        1.63      1.74 o 
  -5   1   3        1.22       -0.53      1.37 o 
  -4   1   3      154.94      166.74      5.52 o 
  -3   1   3      285.06      287.05      4.03 o 
  -2   1   3        7.11        6.96      1.74 o 
  -1   1   3      115.36      126.03      1.57 o 
   0   1   3       18.25       18.26      1.15 o 
   1   1   3     2255.08     2097.64     33.31 o 
   2   1   3      463.78      456.11      6.12 o 
   3   1   3      172.23      173.74      2.03 o 
   4   1   3       27.10       25.92      0.83 o 
   5   1   3       37.24       35.98      1.09 o 
   6   1   3      122.97      125.63      2.42 o 
   7   1   3       28.89       28.26      2.32 o 
   8   1   3        0.44        1.10      1.65 o 
  -6   2   3       32.61       41.31      3.26 o 
  -5   2   3        0.31       -0.19      1.24 o 
  -4   2   3       53.36       51.19      3.02 o 
  -3   2   3      164.01      166.06      2.79 o 
  -2   2   3      235.17      229.85      1.82 o 
  -1   2   3      579.78      574.64      4.65 o 
   0   2   3      654.87      676.50      8.62 o 
   1   2   3       52.72       58.83      2.67 o 
   2   2   3      105.66      101.65      4.06 o 
   3   2   3        1.71        0.43      0.42 o 
   4   2   3       85.26       87.05      1.43 o 
   5   2   3      995.32      940.23      9.13 o 
   6   2   3      126.50      126.92      2.08 o 
   7   2   3        4.61        2.80      1.09 o 
   8   2   3        4.19        5.53      1.53 o 
  -6   3   3        0.57        1.83      1.53 o 
  -5   3   3        0.38        0.08      1.83 o 
  -4   3   3        7.36        5.24      1.25 o 
  -3   3   3        0.39        0.15      0.23 o 
  -2   3   3        3.92        7.07      1.61 o 
  -1   3   3     1432.46     1465.97     17.51 o 
   0   3   3        1.02        1.63      0.47 o 
   1   3   3      375.01      384.58      3.32 o 
   2   3   3      203.91      195.84      3.87 o 
   3   3   3       15.26       12.49      2.22 o 
   4   3   3       39.76       42.97      0.81 o 
   5   3   3        5.04        4.87      1.08 o 
   6   3   3      614.50      575.28      7.97 o 
   7   3   3        2.61        2.30      0.83 o 
   8   3   3       10.47        7.30      2.82 o 
  -5   4   3        2.95        4.89      1.87 o 
  -4   4   3       23.13       19.89      2.69 o 
  -3   4   3        0.00       -0.08      0.42 o 
  -2   4   3        8.24       10.27      1.01 o 
  -1   4   3      118.64      114.38      2.42 o 
   0   4   3     1679.74     1670.96     20.59 o 
   1   4   3       28.62       29.26      0.91 o 
   2   4   3      234.10      195.58     27.12 o 
   3   4   3       27.26       24.30      1.56 o 
   4   4   3        6.65        7.00      0.63 o 
   5   4   3        3.54        3.29      0.74 o 
   6   4   3        6.65        5.65      1.01 o 
   7   4   3       31.89       31.76      1.24 o 
   8   4   3       12.00       13.65      2.56 o 
  -5   5   3        0.15       -0.58      1.96 o 
  -4   5   3        1.90        1.89      1.58 o 
  -3   5   3        1.67        1.31      0.82 o 
  -2   5   3        0.79        0.62      0.60 o 
  -1   5   3        3.65        4.45      0.77 o 
   0   5   3       14.78       14.07      0.84 o 
   1   5   3       85.17       94.22      1.83 o 
   2   5   3       49.32       52.51      0.98 o 
   3   5   3        0.13       -0.08      0.72 o 
   4   5   3       32.93       32.32      1.45 o 
   5   5   3      145.63      143.50      2.45 o 
   6   5   3        0.02        0.29      0.59 o 
   7   5   3       17.09       13.74      0.84 o 
   8   5   3       56.46       59.61      4.41 o 
  -4   6   3        0.05       -0.10      2.80 o 
  -3   6   3        3.14        2.87      0.96 o 
  -2   6   3        0.66        1.21      1.10 o 
  -1   6   3        4.48        4.46      1.13 o 
   0   6   3        7.17       11.18      1.05 o 
   1   6   3       62.36       64.53      1.49 o 
   2   6   3      334.29      339.74      6.74 o 
   3   6   3       55.60       54.68      1.04 o 
   4   6   3      101.07      109.42      2.66 o 
   5   6   3       96.04       91.43      3.86 o 
   6   6   3        2.45        3.12      0.32 o 
   7   6   3        2.60        1.50      1.83 o 
   8   6   3        0.49        2.16      1.54 o 
  -3   7   3        9.60        5.98      1.61 o 
  -2   7   3        0.60       -0.15      0.88 o 
  -1   7   3       41.08       40.83      4.55 o 
   0   7   3       18.24       19.47      1.31 o 
   1   7   3        0.00       -0.15      0.86 o 
   2   7   3       64.03       63.74      3.69 o 
   3   7   3      126.26      123.81      1.99 o 
   4   7   3       16.43       18.83      1.64 o 
   5   7   3       13.29       13.26      1.94 o 
   6   7   3       22.58       22.89      2.21 o 
   7   7   3        8.83        7.03      1.88 o 
   8   7   3        0.93        1.79      1.73 o 
  -2   8   3        1.48        1.13      1.36 o 
  -1   8   3        0.10       -0.28      1.11 o 
   0   8   3        1.24        0.91      0.98 o 
   1   8   3       16.44       18.92      1.60 o 
   2   8   3       15.96       16.90      1.33 o 
   3   8   3       19.52       22.51      1.47 o 
   4   8   3       30.37       24.09     14.78 o 
   5   8   3        0.10        2.63      2.41 o 
   6   8   3        6.07        6.31      2.75 o 
   7   8   3        0.01       -0.65      2.33 o 
  -1   9   3        2.15        2.74      1.62 o 
   0   9   3        0.08        2.81      4.42 o 
   1   9   3        4.56        4.57      1.02 o 
   2   9   3        0.90        1.27      0.71 o 
   3   9   3       11.27       13.34      4.48 o 
   4   9   3        5.02        2.85      3.00 o 
   5   9   3        0.11        2.21      1.59 o 
   6   9   3        9.73        8.61      2.58 o 
   7   9   3        0.08        0.36      1.75 o 
   1  10   3        0.01        0.63      1.43 o 
   2  10   3        0.19       -1.08      2.39 o 
   3  10   3        0.42        3.01      2.61 o 
   4  10   3        0.40        0.86      1.59 o 
   5  10   3        3.21        2.24      2.12 o 
  -5  -9   4        6.21        8.32      3.32 o 
  -4  -9   4        0.02        0.18      1.44 o 
  -3  -9   4        8.82       12.43      2.76 o 
  -2  -9   4       24.19       20.74      4.01 o 
  -1  -9   4        0.01        1.15      1.14 o 
   0  -9   4        9.13        7.02      1.50 o 
  -6  -8   4        1.74        0.69      3.71 o 
  -5  -8   4        3.96        1.62      4.11 o 
  -4  -8   4        0.47        1.07      1.39 o 
  -3  -8   4        0.19       -0.22      1.32 o 
  -2  -8   4        9.53        7.11      1.88 o 
  -1  -8   4        5.94        5.97      1.71 o 
   0  -8   4        2.40        2.20      1.09 o 
   1  -8   4        8.88        5.80      2.51 o 
   2  -8   4        0.74        0.71      1.45 o 
  -7  -7   4        1.05        5.47      4.20 o 
  -6  -7   4        1.48        1.17      1.92 o 
  -5  -7   4       19.84       23.27      3.04 o 
  -4  -7   4       58.54       60.06      6.34 o 
  -3  -7   4      220.02      233.94      6.01 o 
  -2  -7   4        0.04        0.55      2.14 o 
  -1  -7   4        7.08        4.78      2.83 o 
   0  -7   4       10.48       10.66      1.71 o 
   1  -7   4        7.56        7.76      1.74 o 
   2  -7   4       18.13       15.63      1.94 o 
   3  -7   4        0.30        0.04      1.34 o 
  -7  -6   4        1.58        1.90      1.83 o 
  -6  -6   4        0.34        1.49      1.25 o 
  -5  -6   4        4.82        4.85      1.96 o 
  -4  -6   4      222.59      223.46      4.96 o 
  -3  -6   4        3.43        3.36      1.53 o 
  -2  -6   4      124.95      122.91      3.70 o 
  -1  -6   4        0.77        1.93      1.26 o 
   0  -6   4       28.40       25.10     11.25 o 
   1  -6   4        1.02        2.18      1.07 o 
   2  -6   4       10.47       11.02      1.63 o 
   3  -6   4        1.75        2.08      1.03 o 
   4  -6   4        1.72        1.43      1.23 o 
  -7  -5   4        0.06        0.41      1.40 o 
  -6  -5   4        5.89        4.30      1.28 o 
  -5  -5   4       30.27       29.80      2.30 o 
  -4  -5   4      110.73      113.89      4.66 o 
  -3  -5   4      316.70      313.10      6.30 o 
  -2  -5   4       91.94       98.05      4.24 o 
  -1  -5   4       37.60       39.02      1.94 o 
   0  -5   4        6.68        5.09      1.56 o 
   1  -5   4       17.61       19.97      2.33 o 
   2  -5   4       18.15       15.61      1.32 o 
   3  -5   4        1.18        0.57      0.96 o 
   4  -5   4        0.02        0.73      0.90 o 
   5  -5   4       26.41       24.92      3.18 o 
  -7  -4   4        4.30        1.86      0.78 o 
  -6  -4   4        4.17        2.28      1.10 o 
  -5  -4   4        6.46        5.96      1.63 o 
  -4  -4   4       10.29       10.98      1.00 o 
  -3  -4   4       52.60       52.36      2.62 o 
  -2  -4   4       68.38       64.17      2.31 o 
  -1  -4   4        3.05        5.92      1.12 o 
   0  -4   4       90.03       86.68      2.99 o 
   1  -4   4       23.73       26.92      2.57 o 
   2  -4   4        0.07       -0.49      0.75 o 
   3  -4   4        7.14        6.93      0.98 o 
   4  -4   4        0.19        0.43      1.04 o 
   5  -4   4        5.03        5.36      1.03 o 
   6  -4   4        8.81        7.74      1.39 o 
  -7  -3   4        7.34        3.71      1.72 o 
  -6  -3   4       17.13       15.29      0.94 o 
  -5  -3   4       20.93       22.43      1.80 o 
  -4  -3   4       19.67       25.74      2.56 o 
  -3  -3   4      138.16      145.19      9.41 o 
  -2  -3   4       49.30       57.03      1.70 o 
  -1  -3   4      446.21      453.23      6.21 o 
   0  -3   4        0.22        0.32      0.83 o 
   1  -3   4        4.76        8.13      1.12 o 
   2  -3   4       75.42       76.17      2.43 o 
   3  -3   4       24.32       28.23      1.96 o 
   4  -3   4        2.34        1.36      1.05 o 
   5  -3   4        1.06        1.09      0.93 o 
   6  -3   4        0.13        0.10      0.86 o 
  -7  -2   4       39.84       31.67      2.68 o 
  -6  -2   4       21.80       20.81      0.75 o 
  -5  -2   4       40.50       36.08      1.01 o 
  -4  -2   4        1.97        1.54      0.82 o 
  -3  -2   4       59.27       60.80      1.97 o 
  -2  -2   4       41.73       35.94      1.07 o 
  -1  -2   4       59.08       58.57      2.11 o 
   0  -2   4     1417.30     1498.76     22.91 o 
   1  -2   4        3.42        2.22      0.84 o 
   2  -2   4      116.56      123.81      4.85 o 
   3  -2   4        0.20        0.26      0.60 o 
   4  -2   4        0.09        0.18      0.82 o 
   5  -2   4       79.03       80.34      2.23 o 
   6  -2   4       22.69       24.22      1.71 o 
   7  -2   4        0.68       -0.14      1.28 o 
  -7  -1   4        0.67        1.87      1.84 o 
  -6  -1   4       63.34       64.80      4.90 o 
  -5  -1   4       65.47       70.07      2.87 o 
  -4  -1   4       19.30       18.26      0.92 o 
  -3  -1   4        0.73        0.94      0.40 o 
  -2  -1   4      110.71      110.39      3.01 o 
  -1  -1   4      157.85      159.16      2.50 o 
   0  -1   4       19.32       13.43      3.26 o 
   1  -1   4      212.89      207.44      5.44 o 
   2  -1   4       28.35       39.15      2.21 o 
   3  -1   4       14.21       12.77      1.15 o 
   4  -1   4        0.54        1.12      0.84 o 
   5  -1   4       50.35       47.87      1.45 o 
   6  -1   4       10.32       12.49      1.30 o 
   7  -1   4        2.23        1.96      1.20 o 
  -7   0   4        0.04       -0.03      1.65 o 
  -6   0   4        4.61        8.16      3.47 o 
  -5   0   4        6.55        5.58      2.87 o 
  -4   0   4       35.90       41.72      2.20 o 
  -3   0   4       38.29       38.97      1.79 o 
  -2   0   4        1.59        1.91      0.45 o 
  -1   0   4       20.19       20.25      0.60 o 
   0   0   4     2271.82     2159.14     33.41 o 
   1   0   4      797.65      790.84     11.72 o 
   2   0   4       65.03       65.58      2.68 o 
   3   0   4      856.08      905.09      9.87 o 
   4   0   4        0.49       -0.02      0.57 o 
   5   0   4        2.90        3.50      0.93 o 
   6   0   4       24.14       26.18      1.21 o 
   7   0   4        8.10        5.46      1.53 o 
   8   0   4        0.01        0.05      1.02 o 
  -7   1   4        0.52       -0.84      3.44 o 
  -6   1   4       26.36       34.09      4.85 o 
  -5   1   4        4.99        4.62      2.92 o 
  -4   1   4        1.49        2.04      2.44 o 
  -3   1   4      846.23      857.84     17.01 o 
  -2   1   4      251.98      220.41      5.69 o 
  -1   1   4      114.17      118.05      2.19 o 
   0   1   4       41.54       35.20      0.89 o 
   1   1   4     1068.26      999.07     18.86 o 
   2   1   4        0.18        0.22      1.06 o 
   3   1   4       84.44       89.59      1.78 o 
   4   1   4      362.94      395.46      4.19 o 
   5   1   4       88.28       87.94      1.70 o 
   6   1   4       12.93       13.09      1.22 o 
   7   1   4        6.24        6.48      0.97 o 
   8   1   4        0.85        0.98      1.02 o 
  -6   2   4        0.52       -0.81      3.18 o 
  -5   2   4        6.34        8.08      2.10 o 
  -4   2   4       43.63       42.01      2.49 o 
  -3   2   4       41.67       41.69      2.38 o 
  -2   2   4       13.70       11.20      0.30 o 
  -1   2   4     1105.69     1112.57     15.04 o 
   0   2   4      143.97      139.21      1.95 o 
   1   2   4      467.30      424.85      7.25 o 
   2   2   4      287.72      308.65      5.45 o 
   3   2   4       98.57       93.44      1.40 o 
   4   2   4       49.72       57.44      1.50 o 
   5   2   4      402.93      384.74      4.82 o 
   6   2   4        9.73       10.45      0.99 o 
   7   2   4        3.10        2.97      0.92 o 
   8   2   4        6.55        6.21      1.18 o 
  -6   3   4        2.31        2.11      2.27 o 
  -5   3   4        7.75       12.10      2.37 o 
  -4   3   4        0.28       -0.07      0.91 o 
  -3   3   4      142.72      141.86      4.20 o 
  -2   3   4       42.96       40.28      0.80 o 
  -1   3   4      261.05      281.69      2.64 o 
   0   3   4       32.17       29.38      1.08 o 
   1   3   4      489.56      485.03      5.40 o 
   2   3   4       32.82       34.28      1.62 o 
   3   3   4       83.30       77.19      2.16 o 
   4   3   4        9.50       11.63      2.07 o 
   5   3   4        1.57        0.71      0.51 o 
   6   3   4      466.89      468.07     17.13 o 
   7   3   4        7.02        7.11      1.67 o 
   8   3   4        3.51        2.03      1.58 o 
  -5   4   4        2.06        2.80      1.44 o 
  -4   4   4        5.38        4.70      2.22 o 
  -3   4   4        4.78        5.11      0.57 o 
  -2   4   4       14.06       18.45      1.24 o 
  -1   4   4       86.73       82.60      1.61 o 
   0   4   4     1405.13     1410.26     14.55 o 
   1   4   4      410.85      442.19      3.67 o 
   2   4   4       83.42       86.74      2.47 o 
   3   4   4        1.93        2.66      1.17 o 
   4   4   4      100.76      101.02      3.09 o 
   5   4   4      192.16      194.31      7.30 o 
   6   4   4        3.90        3.64      1.62 o 
   7   4   4       11.17       11.96      3.30 o 
   8   4   4        4.54        3.92      1.79 o 
  -5   5   4       11.01       14.53      2.04 o 
  -4   5   4        6.80        6.63      1.81 o 
  -3   5   4        5.41        4.46      0.78 o 
  -2   5   4        0.34        0.37      0.46 o 
  -1   5   4      631.79      636.30      8.26 o 
   0   5   4      171.77      163.33      2.12 o 
   1   5   4       15.56       21.22      2.42 o 
   2   5   4        9.25       12.44      1.04 o 
   3   5   4        5.12        4.13      1.43 o 
   4   5   4       41.97       38.23      2.35 o 
   5   5   4        1.16        0.26      1.32 o 
   7   5   4       54.53       55.25      2.38 o 
   8   5   4       34.46       41.73      3.25 o 
  -4   6   4        0.96        3.63      2.11 o 
  -3   6   4        3.89        3.31      1.29 o 
  -2   6   4       18.06       20.63      1.24 o 
  -1   6   4       53.77       54.48      1.90 o 
   0   6   4       31.43       27.90      2.02 o 
   1   6   4        1.05        0.48      0.77 o 
   2   6   4        3.13        2.96      0.75 o 
   3   6   4       26.15       30.79      4.40 o 
   4   6   4        0.31        0.50      0.98 o 
   5   6   4       85.01       85.52      3.05 o 
   6   6   4        4.44        4.11      2.16 o 
   7   6   4       12.86       12.29      1.57 o 
   8   6   4       25.16       30.50      2.05 o 
  -3   7   4        4.84        3.94      1.99 o 
  -2   7   4       10.66       11.31      3.30 o 
  -1   7   4        2.47        2.55      1.21 o 
   0   7   4        3.10        3.36      1.18 o 
   1   7   4        1.95        1.72      0.67 o 
   2   7   4        5.06        5.62      0.86 o 
   3   7   4        5.58        4.42      1.24 o 
   4   7   4        6.93        5.06      1.62 o 
   5   7   4       34.43       30.24      2.59 o 
   6   7   4       12.62       17.85      4.75 o 
   7   7   4        7.66        8.26      1.64 o 
   8   7   4       32.08       36.17      2.38 o 
  -2   8   4        8.24        1.94      1.11 o 
  -1   8   4        2.47        2.98      1.12 o 
   0   8   4        0.08        0.83      1.18 o 
   1   8   4        1.37        1.60      1.32 o 
   2   8   4        8.45        3.57      2.25 o 
   3   8   4       23.77       23.16      0.83 o 
   4   8   4       22.94       28.41      2.43 o 
   5   8   4        1.44        3.18      1.47 o 
   6   8   4        5.33        5.23      1.62 o 
   7   8   4        1.85        3.84      2.32 o 
  -1   9   4        0.71        3.04      1.98 o 
   0   9   4        0.01        0.64      0.97 o 
   1   9   4        0.23        1.74      3.17 o 
   2   9   4        0.00       -0.57      0.98 o 
   3   9   4       34.17       29.45     18.99 o 
   4   9   4        5.28        3.58      2.17 o 
   5   9   4        1.80        4.02      1.69 o 
   6   9   4        3.38        3.53      1.98 o 
   1  10   4        3.15        4.27      1.43 o 
   2  10   4        1.38        0.44      1.40 o 
   3  10   4        0.15       -0.13      1.68 o 
   4  10   4        0.34       -0.60      1.83 o 
   5  10   4        4.06        2.19      1.79 o 
  -4  -9   5        0.01        0.80      1.55 o 
  -3  -9   5        3.69        4.37      2.04 o 
  -2  -9   5        4.01        3.71      1.91 o 
  -1  -9   5        4.20        3.02      2.44 o 
   0  -9   5        0.52       -0.31      1.41 o 
  -6  -8   5       30.20       27.75      6.12 o 
  -5  -8   5        6.35        9.62      5.07 o 
  -4  -8   5        0.22       -1.98      1.98 o 
  -3  -8   5        2.97        8.59      3.61 o 
  -2  -8   5        0.13        2.74      2.32 o 
  -1  -8   5        9.48        6.75      2.17 o 
   0  -8   5        1.76        0.01      1.22 o 
   1  -8   5        4.42        3.47      1.27 o 
   2  -8   5       13.13       13.52      1.63 o 
  -6  -7   5       11.01        8.61      2.54 o 
  -5  -7   5        0.27        0.86      1.99 o 
  -4  -7   5        4.30        4.45      2.36 o 
  -3  -7   5        0.82       -0.24      1.22 o 
  -2  -7   5       13.74       11.00      3.97 o 
  -1  -7   5        0.39       -0.91      1.59 o 
   0  -7   5        5.49        2.30      2.59 o 
   1  -7   5       13.98       12.75      1.52 o 
   2  -7   5       67.16       63.69      2.76 o 
   3  -7   5        4.08        3.17      1.44 o 
  -7  -6   5        2.95        3.15      1.37 o 
  -6  -6   5        4.37        4.94      1.18 o 
  -5  -6   5        8.74       10.04      2.22 o 
  -4  -6   5       60.95       58.47      2.22 o 
  -3  -6   5       60.52       64.46      3.96 o 
  -2  -6   5       22.28       22.03      1.85 o 
  -1  -6   5        0.21        0.80      1.23 o 
   0  -6   5        5.11        4.59      1.86 o 
   1  -6   5        5.82        4.81      2.40 o 
   2  -6   5       15.78       17.10      1.64 o 
   3  -6   5       81.95       77.46      3.06 o 
   4  -6   5        2.31        3.66      1.37 o 
  -7  -5   5        1.77        0.02      0.96 o 
  -6  -5   5        8.89        3.44      5.04 o 
  -5  -5   5       18.45       20.47      2.13 o 
  -4  -5   5        8.17       11.83      3.60 o 
  -3  -5   5      859.77      822.11     13.99 o 
  -2  -5   5        2.27        4.25      1.66 o 
  -1  -5   5       19.08       20.72      3.00 o 
   0  -5   5       87.43       91.14      3.38 o 
   1  -5   5       28.50       32.11      4.75 o 
   2  -5   5        8.72        9.06      1.18 o 
   3  -5   5        0.27        0.01      0.99 o 
   4  -5   5        2.45        2.66      1.50 o 
   5  -5   5        1.65        5.25      2.41 o 
  -6  -4   5        7.74        9.89      1.89 o 
  -5  -4   5       16.96       12.38      2.98 o 
  -4  -4   5      166.32      163.11      3.20 o 
  -3  -4   5        0.05        0.50      0.85 o 
  -2  -4   5      114.38      101.32      2.49 o 
  -1  -4   5      102.62      100.43      3.01 o 
   0  -4   5        2.15        7.74      1.91 o 
   1  -4   5        8.27        7.21      1.40 o 
   2  -4   5       36.34       35.45      3.10 o 
   3  -4   5       27.64       28.55      1.54 o 
   4  -4   5        1.93        2.44      0.96 o 
   5  -4   5       13.56       10.95      1.26 o 
   6  -4   5        1.22       -1.19      1.19 o 
  -6  -3   5        0.06        0.40      0.68 o 
  -5  -3   5       21.64       21.57      2.63 o 
  -4  -3   5       21.68       23.77      1.77 o 
  -3  -3   5        1.60        2.76      1.29 o 
  -2  -3   5        0.49       -0.03      0.66 o 
  -1  -3   5      533.87      584.73      8.21 o 
   0  -3   5      261.08      288.10      5.75 o 
   1  -3   5       37.99       41.85      2.05 o 
   2  -3   5       53.42       51.67      1.93 o 
   3  -3   5        5.77        5.42      1.52 o 
   4  -3   5       13.38       14.72      1.51 o 
   5  -3   5        3.30        3.64      1.34 o 
   6  -3   5       24.17       23.13      1.85 o 
  -6  -2   5        0.21        0.25      0.31 o 
  -5  -2   5      112.42      110.55      2.87 o 
  -4  -2   5        0.39        0.71      1.01 o 
  -3  -2   5      179.16      196.01      6.13 o 
  -2  -2   5       57.21       52.77      1.47 o 
  -1  -2   5      350.01      364.32      5.59 o 
   0  -2   5     1421.90     1527.75     48.31 o 
   1  -2   5      256.11      238.51      4.20 o 
   2  -2   5       83.93       87.29      4.48 o 
   3  -2   5        0.21        0.93      0.77 o 
   4  -2   5        0.21        1.16      0.74 o 
   5  -2   5       27.82       30.24      1.74 o 
   6  -2   5        0.17        0.96      1.09 o 
   7  -2   5        9.63        8.11      2.28 o 
  -6  -1   5       14.73       17.22      2.34 o 
  -5  -1   5      117.75      127.31      6.12 o 
  -4  -1   5       73.00       72.85      1.85 o 
  -3  -1   5        4.88        4.04      0.53 o 
  -2  -1   5       68.53       70.74      2.24 o 
  -1  -1   5       64.73       75.70      2.15 o 
   0  -1   5        4.12        4.77      1.84 o 
   1  -1   5        6.74        9.38      2.32 o 
   2  -1   5      126.07      131.78      2.40 o 
   3  -1   5      140.42      122.50      2.03 o 
   4  -1   5       24.56       28.99      1.54 o 
   5  -1   5       19.52       20.58      1.24 o 
   6  -1   5       42.90       45.66      3.21 o 
   7  -1   5        5.10        3.46      1.02 o 
  -7   0   5       37.49       41.93      3.49 o 
  -6   0   5        0.30        0.29      1.58 o 
  -5   0   5       17.36       17.44      2.15 o 
  -4   0   5       29.09       31.72      3.64 o 
  -3   0   5        5.59        5.58      2.17 o 
  -2   0   5       12.78       14.52      1.01 o 
  -1   0   5      197.87      182.40      3.10 o 
   0   0   5     1674.39     1625.34     37.95 o 
   1   0   5      326.26      348.50      5.09 o 
   2   0   5       72.30       69.10      2.71 o 
   3   0   5      452.72      505.71      8.23 o 
   4   0   5       62.26       60.68      1.82 o 
   5   0   5       18.57       17.44      0.98 o 
   6   0   5       71.30       75.16      2.16 o 
   7   0   5       30.67       32.15      1.76 o 
  -6   1   5        4.50        7.78      2.30 o 
  -5   1   5        0.08        1.63      1.63 o 
  -4   1   5       28.88       27.63      2.22 o 
  -3   1   5        8.18        9.49      2.53 o 
  -2   1   5       84.78       74.23      1.20 o 
  -1   1   5       12.97       14.39      1.31 o 
   0   1   5       49.74       42.49      1.16 o 
   1   1   5        1.78        0.64      0.74 o 
   2   1   5     1292.06     1258.68     18.57 o 
   3   1   5       20.45       16.59      2.98 o 
   4   1   5       72.51       73.97      2.22 o 
   5   1   5       39.91       42.27      1.41 o 
   6   1   5        4.03        5.00      1.05 o 
   7   1   5        8.42        7.70      1.46 o 
   8   1   5       20.08       21.82      1.82 o 
  -6   2   5        5.51        4.14      2.34 o 
  -5   2   5        0.88       -1.79      1.79 o 
  -4   2   5       50.89       47.67      2.68 o 
  -3   2   5        0.12        1.34      1.25 o 
  -2   2   5       31.25       33.94      1.31 o 
  -1   2   5       52.58       55.21      1.40 o 
   0   2   5        2.62        2.76      0.44 o 
   1   2   5       60.72       63.56      1.62 o 
   2   2   5        2.53        3.04      0.91 o 
   3   2   5     1212.06     1284.11     14.75 o 
   4   2   5        0.03        0.06      0.38 o 
   5   2   5       71.45       70.47      1.48 o 
   6   2   5        9.48        8.12      0.95 o 
   7   2   5       14.72       15.88      1.38 o 
   8   2   5        0.15        0.29      0.94 o 
  -6   3   5        0.00       -0.29      1.98 o 
  -5   3   5        1.67        2.06      3.32 o 
  -4   3   5       38.42       39.21      4.42 o 
  -3   3   5       53.14       61.29      2.72 o 
  -2   3   5       17.42       18.64      1.69 o 
  -1   3   5      116.88      113.73      2.27 o 
   0   3   5       14.50       14.39      1.14 o 
   1   3   5        8.34       10.27      2.88 o 
   2   3   5       21.18       23.80      2.29 o 
   3   3   5       40.32       36.68      1.08 o 
   4   3   5       11.11        8.01      0.59 o 
   5   3   5      133.32      141.41      2.21 o 
   6   3   5       13.69       14.62      1.27 o 
   7   3   5       53.91       53.16      2.50 o 
   8   3   5        5.35        6.05      1.89 o 
  -5   4   5        2.07        4.48      3.78 o 
  -4   4   5        5.63        4.86      1.99 o 
  -3   4   5       10.35       10.42      0.34 o 
  -2   4   5        4.75        5.14      0.48 o 
  -1   4   5        1.83        2.11      0.40 o 
   0   4   5       11.46       13.02      0.96 o 
   1   4   5       51.51       52.31      1.31 o 
   2   4   5      115.61      126.87      1.51 o 
   3   4   5       16.44       24.80      2.96 o 
   4   4   5       66.93       65.86      2.75 o 
   5   4   5     1180.91     1177.34     29.81 o 
   6   4   5       23.26       22.77      3.83 o 
   7   4   5        3.56        1.94      1.70 o 
   8   4   5        2.90        1.75      1.74 o 
  -4   5   5        0.04       -0.06      1.12 o 
  -3   5   5        0.39        1.03      0.61 o 
  -2   5   5        2.59        3.30      0.73 o 
  -1   5   5      192.13      185.76      2.10 o 
   0   5   5      203.45      197.58      2.42 o 
   1   5   5        0.66        0.38      0.53 o 
   2   5   5       63.87       68.78      2.40 o 
   3   5   5        2.47        2.73      1.36 o 
   4   5   5       29.81       36.57      2.42 o 
   5   5   5       69.48       61.16      3.25 o 
   6   5   5      156.52      145.91      4.95 o 
   7   5   5        0.40       -1.19      2.84 o 
   8   5   5        4.18        3.51      2.10 o 
  -4   6   5        0.37       -0.09      1.30 o 
  -3   6   5        0.15        0.43      1.32 o 
  -2   6   5       14.62       15.76      0.83 o 
  -1   6   5       20.17       19.95      0.79 o 
   0   6   5      796.82      798.70      8.10 o 
   1   6   5        0.04        0.29      0.61 o 
   2   6   5       37.39       42.46      2.68 o 
   3   6   5       37.79       34.73      2.02 o 
   4   6   5        0.01        0.85      1.03 o 
   5   6   5       17.74       22.10      1.69 o 
   6   6   5        7.06        6.62      1.43 o 
   7   6   5        0.23        0.96      1.20 o 
   8   6   5        7.59        4.21      2.50 o 
  -3   7   5        7.84        5.83      3.57 o 
  -2   7   5        4.71        3.53      1.09 o 
  -1   7   5       18.94       15.35      1.10 o 
   0   7   5       13.83       15.81      0.95 o 
   1   7   5       16.85       17.70      1.48 o 
   2   7   5        0.14       -0.40      1.55 o 
   3   7   5        5.85        6.35      1.31 o 
   4   7   5       13.92        9.64      2.49 o 
   5   7   5        0.01       -0.56      1.45 o 
   6   7   5       11.64       10.67      2.03 o 
   7   7   5        0.08        1.42      1.67 o 
   8   7   5       21.23       24.03      3.64 o 
  -2   8   5       14.93       13.89      1.73 o 
  -1   8   5       15.74       21.31      2.94 o 
   0   8   5        0.84        0.79      0.81 o 
   1   8   5        1.96        1.73      0.68 o 
   2   8   5       69.93       67.83      1.75 o 
   3   8   5       21.36       20.11      3.03 o 
   4   8   5        0.67        0.42      1.23 o 
   5   8   5        0.28        0.25      1.31 o 
   6   8   5       11.46       15.01      1.96 o 
   7   8   5        2.97        3.33      1.70 o 
   0   9   5        0.05        0.68      0.91 o 
   1   9   5        4.15        6.04      1.21 o 
   2   9   5        4.08        3.42      1.02 o 
   3   9   5        4.16        2.49      2.51 o 
   4   9   5       13.46       11.60      1.89 o 
   5   9   5        0.37        1.24      2.61 o 
   6   9   5        0.01       -0.05      1.82 o 
   2  10   5       10.45       12.77      1.98 o 
   3  10   5        0.96        1.78      3.39 o 
   4  10   5        0.36        0.03      1.39 o 
   5  10   5        1.39        2.26      3.11 o 
  -4  -9   6        1.39        4.53      2.46 o 
  -3  -9   6        0.41        2.13      4.01 o 
  -2  -9   6        0.84        0.66      2.45 o 
  -1  -9   6        0.12       -0.25      1.97 o 
  -5  -8   6        1.68       -0.10      3.66 o 
  -4  -8   6        2.26        4.20      1.95 o 
  -3  -8   6        7.65       10.46      1.95 o 
  -2  -8   6        0.00       -0.93      1.80 o 
  -1  -8   6       18.02       11.61      2.69 o 
   0  -8   6       10.42        9.09      2.05 o 
   1  -8   6        0.00       -0.27      1.31 o 
  -6  -7   6        0.49        2.30      3.63 o 
  -5  -7   6       30.77       33.42      3.20 o 
  -4  -7   6        0.22        1.67      1.55 o 
  -3  -7   6        2.30        8.67      5.88 o 
  -2  -7   6        7.24        4.98      2.76 o 
  -1  -7   6        5.04        3.84      2.10 o 
   0  -7   6        0.00        0.86      1.44 o 
   1  -7   6        6.17        3.10      2.02 o 
   2  -7   6        0.02        0.18      1.82 o 
   3  -7   6        1.78        1.96      1.76 o 
  -6  -6   6       41.95       42.12      4.97 o 
  -5  -6   6       26.64       36.13      1.86 o 
  -4  -6   6       15.17       18.37      2.74 o 
  -3  -6   6       15.54       20.56      3.08 o 
  -2  -6   6       79.15       73.79      2.63 o 
  -1  -6   6        1.34        2.93      1.42 o 
   0  -6   6        0.24       -0.31      1.25 o 
   1  -6   6        4.75        4.61      1.97 o 
   2  -6   6       57.25       62.88      2.44 o 
   3  -6   6       49.54       52.79      2.16 o 
   4  -6   6        0.82        1.16      1.55 o 
  -6  -5   6        5.58        6.85      1.16 o 
  -5  -5   6        7.24        4.50      3.72 o 
  -4  -5   6       12.42        6.88      2.64 o 
  -3  -5   6       72.53       70.44      2.72 o 
  -2  -5   6        7.67        7.07      1.62 o 
  -1  -5   6        0.01        0.87      1.84 o 
   0  -5   6       17.20       19.87      2.16 o 
   1  -5   6        0.27        0.44      1.51 o 
   2  -5   6      231.90      238.42      5.88 o 
   3  -5   6        9.98       10.09      1.35 o 
   4  -5   6       11.17        8.61      1.78 o 
   5  -5   6        1.12        0.16      1.42 o 
  -6  -4   6       28.09       29.64      2.39 o 
  -5  -4   6        6.93        6.16      1.05 o 
  -4  -4   6      228.44      215.53      4.02 o 
  -3  -4   6        0.09        0.74      0.91 o 
  -2  -4   6       38.54       36.26      2.60 o 
  -1  -4   6        3.50        2.79      1.44 o 
   0  -4   6       14.12       10.60      3.49 o 
   1  -4   6        0.10        0.13      1.10 o 
   2  -4   6       56.88       62.77      2.92 o 
   3  -4   6       17.63       17.87      1.84 o 
   4  -4   6       14.21       16.92      1.54 o 
   5  -4   6        4.80        5.94      1.21 o 
  -6  -3   6        2.49        2.07      0.83 o 
  -5  -3   6        3.64        5.09      1.18 o 
  -4  -3   6       25.68       24.54      2.17 o 
  -3  -3   6      968.86      961.88     13.70 o 
  -2  -3   6      155.97      160.26      6.43 o 
  -1  -3   6       27.06       27.27      1.80 o 
   0  -3   6      185.63      188.96      6.84 o 
   1  -3   6       72.71       79.31      2.88 o 
   2  -3   6      115.61      115.11      4.11 o 
   3  -3   6       87.07       85.03      2.20 o 
   4  -3   6        0.79        0.52      0.94 o 
   5  -3   6       70.70       67.28      3.52 o 
   6  -3   6        9.10        8.55      1.44 o 
  -6  -2   6        0.30        0.34      2.53 o 
  -5  -2   6       17.88       15.40      1.30 o 
  -4  -2   6        5.31        6.27      0.79 o 
  -3  -2   6       39.58       40.81      3.13 o 
  -2  -2   6        1.49       -0.46      0.77 o 
  -1  -2   6      101.54      113.66      9.39 o 
   0  -2   6      119.38      103.46      2.62 o 
   1  -2   6      135.13      148.74      6.25 o 
   2  -2   6        6.56        7.60      1.44 o 
   3  -2   6        1.26        0.66      1.16 o 
   4  -2   6        0.99        0.22      0.96 o 
   5  -2   6       44.39       42.15      2.62 o 
   6  -2   6        0.95        0.52      0.87 o 
   7  -2   6        5.24        6.13      2.14 o 
  -6  -1   6       16.70       16.50      3.99 o 
  -5  -1   6       55.10       64.56      3.18 o 
  -4  -1   6       19.95       22.26      0.91 o 
  -3  -1   6        6.67        6.29      1.73 o 
  -2  -1   6        4.58        4.81      0.97 o 
  -1  -1   6      859.02      910.58     12.70 o 
   0  -1   6      411.80      461.49      7.05 o 
   1  -1   6       96.53      103.79      3.30 o 
   2  -1   6        5.18        3.92      1.64 o 
   3  -1   6       13.55       15.42      2.67 o 
   4  -1   6        8.42       11.50      1.12 o 
   5  -1   6       35.71       35.32      1.78 o 
   6  -1   6       55.85       52.49      3.07 o 
   7  -1   6        0.12        0.93      1.58 o 
  -6   0   6        1.66        4.40      2.03 o 
  -5   0   6       18.86       15.88      3.68 o 
  -4   0   6       38.20       35.85      2.44 o 
  -3   0   6       51.98       56.39      1.76 o 
  -2   0   6       10.23       11.07      0.55 o 
  -1   0   6        3.67        4.70      0.67 o 
   0   0   6      112.84      131.67      2.40 o 
   1   0   6      283.14      276.50      4.34 o 
   2   0   6       92.22       97.21      3.53 o 
   3   0   6       14.87       10.80      1.36 o 
   4   0   6        1.55        3.14      0.79 o 
   5   0   6        7.30        6.22      1.01 o 
   6   0   6        3.86        5.23      1.02 o 
   7   0   6        3.84        3.91      1.31 o 
  -6   1   6       76.12       84.30      7.05 o 
  -5   1   6        0.02        0.38      2.66 o 
  -4   1   6       91.70       93.29      3.51 o 
  -3   1   6        3.89        4.59      1.44 o 
  -2   1   6       29.23       27.37      0.65 o 
  -1   1   6      266.48      272.18      6.39 o 
   0   1   6      148.00      166.15      2.51 o 
   1   1   6      201.19      197.43      4.14 o 
   2   1   6        0.90        5.15      1.13 o 
   3   1   6        3.99        4.64      1.59 o 
   4   1   6        0.06        0.09      0.73 o 
   5   1   6       28.65       30.03      1.44 o 
   6   1   6       32.03       31.99      1.34 o 
   7   1   6       18.77       21.97      3.10 o 
   8   1   6        1.93        2.46      1.64 o 
  -6   2   6       14.46       10.40      2.85 o 
  -5   2   6        3.10        1.89      1.80 o 
  -4   2   6        3.09        2.73      1.62 o 
  -3   2   6       49.21       47.32      3.97 o 
  -2   2   6        2.53        2.52      0.34 o 
  -1   2   6        1.36        0.58      0.38 o 
   0   2   6       49.55       49.18      1.03 o 
   1   2   6       40.69       43.13      1.42 o 
   2   2   6        1.33        2.08      0.95 o 
   3   2   6      458.10      500.84      7.02 o 
   4   2   6      163.61      167.62      2.08 o 
   5   2   6       17.20       18.70      2.06 o 
   6   2   6       18.35       17.72      2.90 o 
   7   2   6       11.00       10.80      1.11 o 
   8   2   6        8.60        7.18      1.65 o 
  -5   3   6        5.66        7.70      2.34 o 
  -4   3   6        0.12        0.03      1.34 o 
  -3   3   6      158.48      156.18      4.40 o 
  -2   3   6       22.11       24.68      0.69 o 
  -1   3   6       51.17       49.65      1.31 o 
   0   3   6       43.52       47.52      1.25 o 
   1   3   6       87.97       83.86      1.40 o 
   2   3   6        6.85        9.55      1.92 o 
   3   3   6       11.39       19.05      3.43 o 
   4   3   6        0.02        0.29      0.51 o 
   5   3   6        1.26        1.57      0.74 o 
   6   3   6        2.49        3.33      0.85 o 
   7   3   6       52.24       57.94      2.20 o 
   8   3   6        1.46        1.24      1.28 o 
  -5   4   6       13.83       16.67      2.84 o 
  -4   4   6       60.39       61.95      5.58 o 
  -3   4   6       36.43       40.40      4.30 o 
  -2   4   6       16.26       15.82      2.19 o 
  -1   4   6       96.08       95.95      1.73 o 
   0   4   6       87.53       83.93      1.30 o 
   1   4   6       18.45       21.03      1.78 o 
   2   4   6       85.86       96.41      2.14 o 
   3   4   6      165.96      178.19      6.36 o 
   4   4   6       18.12       16.17      1.99 o 
   5   4   6       85.08       82.91      1.41 o 
   6   4   6        4.48        2.89      1.74 o 
   7   4   6       69.50       65.56      5.65 o 
   8   4   6        0.79        1.99      3.21 o 
  -4   5   6        4.86        3.78      3.56 o 
  -3   5   6       33.96       30.49      2.48 o 
  -2   5   6        3.25        5.03      1.06 o 
  -1   5   6       43.12       43.70      1.12 o 
   0   5   6        0.07       -0.26      0.46 o 
   1   5   6        0.09        0.86      0.56 o 
   2   5   6       98.93       98.98      4.25 o 
   3   5   6        0.11        0.89      1.29 o 
   4   5   6        1.05        2.30      1.60 o 
   5   5   6      247.76      235.06      6.70 o 
   6   5   6      255.62      258.46      7.13 o 
   7   5   6        7.86        6.34      2.18 o 
   8   5   6        0.26       -0.60      1.86 o 
  -3   6   6        6.60        5.09      3.30 o 
  -2   6   6        7.85        9.68      0.66 o 
  -1   6   6       17.34       17.59      0.85 o 
   0   6   6        9.78        8.67      1.02 o 
   1   6   6       23.90       26.74      0.92 o 
   2   6   6        2.76        0.68      0.89 o 
   3   6   6        8.10        6.09      2.45 o 
   4   6   6        2.27        4.85      1.82 o 
   5   6   6      543.98      553.52     13.54 o 
   6   6   6       15.53       13.15      2.56 o 
   7   6   6       10.65       15.00      2.63 o 
   8   6   6        1.50        0.71      1.31 o 
  -2   7   6        0.84        0.31      0.65 o 
  -1   7   6       69.08       61.44      1.73 o 
   0   7   6        6.40        5.38      0.84 o 
   1   7   6       63.14       62.91      2.02 o 
   2   7   6       22.01       25.91      2.39 o 
   3   7   6        5.65        5.40      1.57 o 
   4   7   6       62.16       58.90      3.53 o 
   5   7   6        0.00       -0.81      1.52 o 
   6   7   6        9.06        8.77      2.12 o 
   7   7   6        4.44        3.85      1.99 o 
   8   7   6       13.46       13.46      2.01 o 
  -1   8   6       37.56       38.79      1.63 o 
   0   8   6       58.01       50.35      1.50 o 
   1   8   6        5.10        5.44      1.73 o 
   2   8   6        0.36        1.36      1.15 o 
   3   8   6        8.05        8.74      1.90 o 
   4   8   6       47.15       50.09      3.44 o 
   5   8   6        1.52        2.04      1.85 o 
   6   8   6        0.18       -0.14      2.22 o 
   7   8   6       13.22       11.64      3.44 o 
   0   9   6        1.67        2.28      0.90 o 
   1   9   6        2.42        1.19      1.45 o 
   2   9   6        5.99        4.47      1.59 o 
   3   9   6        0.15        0.49      1.29 o 
   4   9   6        0.36       -0.29      1.55 o 
   5   9   6        0.87        1.99      1.62 o 
   6   9   6        0.57        0.04      1.84 o 
   2  10   6        1.84        3.56      1.95 o 
   3  10   6        1.89        1.14      1.85 o 
   4  10   6        1.89        0.47      2.63 o 
  -5  -8   7        2.09        3.83      3.40 o 
  -4  -8   7        0.64        2.60      1.85 o 
  -3  -8   7        9.37       15.29      4.16 o 
  -2  -8   7        0.16        0.79      1.60 o 
  -1  -8   7       12.14       10.19      2.15 o 
   0  -8   7        1.21        1.50      2.23 o 
   1  -8   7        0.84        0.12      1.29 o 
  -5  -7   7        0.75        1.46      1.30 o 
  -4  -7   7        3.29        6.77      3.26 o 
  -3  -7   7        2.57        2.07      1.98 o 
  -2  -7   7        1.86        4.40      1.65 o 
  -1  -7   7        3.32        4.29      1.73 o 
   0  -7   7       44.17       45.79      3.51 o 
   1  -7   7        9.84        9.46      2.00 o 
   2  -7   7        1.06       -0.73      1.40 o 
  -6  -6   7       24.41       31.22      4.67 o 
  -5  -6   7        1.58        1.45      1.32 o 
  -4  -6   7        6.44        6.98      1.63 o 
  -3  -6   7       41.73       35.96      4.97 o 
  -2  -6   7        7.41        5.95      1.55 o 
  -1  -6   7        0.73        0.85      1.36 o 
   0  -6   7       11.50       13.25      2.85 o 
   1  -6   7        1.45        1.03      1.46 o 
   2  -6   7        1.28        1.02      1.14 o 
   3  -6   7        2.46        1.76      1.24 o 
   4  -6   7        2.25        1.74      2.00 o 
  -6  -5   7        0.39        0.10      1.27 o 
  -5  -5   7       16.30       16.65      3.12 o 
  -4  -5   7        0.02       -0.10      1.20 o 
  -3  -5   7        1.69        1.13      1.06 o 
  -2  -5   7       15.78       15.51      2.67 o 
  -1  -5   7        0.08       -1.21      1.58 o 
   0  -5   7       45.73       49.08      2.97 o 
   1  -5   7        0.07        0.09      1.19 o 
   2  -5   7       44.20       42.89      3.04 o 
   3  -5   7        2.62        2.38      2.01 o 
   4  -5   7        0.02        0.14      1.14 o 
  -6  -4   7        3.60        3.41      1.72 o 
  -5  -4   7        5.87        9.43      2.54 o 
  -4  -4   7      222.57      217.17      5.90 o 
  -3  -4   7       68.90       64.88      3.08 o 
  -2  -4   7        0.08        0.98      1.31 o 
  -1  -4   7       96.35       96.68      3.75 o 
   0  -4   7        3.75        1.51      1.57 o 
   1  -4   7        6.91        8.10      2.75 o 
   2  -4   7        2.87        3.79      1.83 o 
   3  -4   7      292.96      292.61      4.65 o 
   4  -4   7        7.39        5.16      1.67 o 
   5  -4   7        0.36       -0.31      1.11 o 
  -6  -3   7        0.89        5.02      1.96 o 
  -5  -3   7       52.45       43.89      6.80 o 
  -4  -3   7       11.87       13.36      2.10 o 
  -3  -3   7      756.45      721.58     18.80 o 
  -2  -3   7        6.40        8.11      1.22 o 
  -1  -3   7       47.08       43.06      1.85 o 
   0  -3   7       52.87       51.66      2.08 o 
   1  -3   7      114.60      115.95      3.03 o 
   2  -3   7      373.32      376.14     14.61 o 
   3  -3   7       30.93       30.79      4.45 o 
   4  -3   7        7.96        6.73      1.29 o 
   5  -3   7        0.16        0.08      1.01 o 
   6  -3   7       11.69        9.23      1.80 o 
  -6  -2   7        0.03        0.46      1.63 o 
  -5  -2   7       20.49       16.22      2.07 o 
  -4  -2   7      157.74      161.84      2.82 o 
  -3  -2   7       43.45       45.98      2.08 o 
  -2  -2   7       49.82       50.55      3.80 o 
  -1  -2   7       18.42       21.81      2.09 o 
   0  -2   7       70.04       74.82      5.32 o 
   1  -2   7       71.69       85.56      2.32 o 
   2  -2   7       25.96       26.61      2.84 o 
   3  -2   7        1.22       -0.42      1.82 o 
   4  -2   7        1.76        0.42      0.87 o 
   5  -2   7        7.04        7.91      1.33 o 
   6  -2   7       22.77       19.28      1.59 o 
  -6  -1   7       14.17       18.32      2.58 o 
  -5  -1   7        0.00        0.79      1.58 o 
  -4  -1   7        1.64        2.15      0.63 o 
  -3  -1   7      216.76      230.29      5.30 o 
  -2  -1   7       36.68       41.29      1.75 o 
  -1  -1   7      709.88      743.59     10.55 o 
   0  -1   7      173.68      171.18      4.32 o 
   1  -1   7      553.78      550.43      7.82 o 
   2  -1   7       45.59       55.51      2.21 o 
   3  -1   7       42.32       33.84      4.04 o 
   4  -1   7       10.40       11.56      1.38 o 
   5  -1   7       31.54       31.33      1.91 o 
   6  -1   7       58.18       56.39      1.97 o 
   7  -1   7        3.96        4.97      2.39 o 
  -6   0   7       22.92       26.55      3.01 o 
  -5   0   7        0.10       -0.07      1.44 o 
  -4   0   7       23.20       26.34      3.76 o 
  -3   0   7       99.15      106.52      2.33 o 
  -2   0   7        3.72        2.74      0.81 o 
  -1   0   7      262.05      270.64      7.07 o 
   0   0   7      447.50      498.45      6.98 o 
   1   0   7      231.04      242.72      3.62 o 
   2   0   7      181.90      169.80      3.55 o 
   3   0   7        0.01       -0.06      1.08 o 
   4   0   7       29.96       30.81      1.41 o 
   5   0   7        3.49        4.72      1.25 o 
   6   0   7        0.31       -0.04      1.02 o 
   7   0   7        0.21        0.28      0.92 o 
  -6   1   7        1.66        1.37      3.63 o 
  -5   1   7        1.43        1.37      1.82 o 
  -4   1   7       21.82       18.61      2.17 o 
  -3   1   7        2.81        4.02      2.49 o 
  -2   1   7        0.09       -0.04      0.40 o 
  -1   1   7     1383.95     1446.81     20.90 o 
   0   1   7       53.52       49.87      1.19 o 
   1   1   7      186.40      181.58      3.83 o 
   2   1   7      130.78      138.60      2.52 o 
   3   1   7      164.54      146.21      3.28 o 
   4   1   7       11.82       12.12      0.89 o 
   5   1   7       13.24       15.36      0.97 o 
   6   1   7        5.11        5.12      1.19 o 
   7   1   7        3.98        2.76      1.09 o 
   8   1   7        2.29        2.08      1.02 o 
  -6   2   7       17.03       19.90      5.38 o 
  -5   2   7        0.11       -1.15      3.09 o 
  -4   2   7        1.20        0.72      1.53 o 
  -3   2   7        4.11        4.64      1.51 o 
  -2   2   7       15.70       16.56      1.08 o 
  -1   2   7        0.25        0.43      0.53 o 
   0   2   7      189.43      198.28     12.23 o 
   1   2   7        6.24        5.73      1.26 o 
   2   2   7       38.91       38.15      1.40 o 
   3   2   7       88.16       99.23      2.25 o 
   4   2   7       39.94       36.57      1.96 o 
   5   2   7       39.94       36.17      1.39 o 
   6   2   7        0.06       -0.10      0.77 o 
   7   2   7       10.64       10.47      1.26 o 
   8   2   7       11.40       15.02      2.69 o 
  -5   3   7        0.60       -0.21      3.06 o 
  -4   3   7        0.25       -1.12      2.82 o 
  -3   3   7       14.54       13.95      3.21 o 
  -2   3   7        1.75        1.84      0.48 o 
  -1   3   7        4.53        5.19      1.06 o 
   0   3   7      162.40      163.88      3.23 o 
   1   3   7       33.07       27.79      2.16 o 
   2   3   7     1262.26     1314.00     19.61 o 
   3   3   7        2.84        4.62      1.25 o 
   4   3   7        0.01        0.01      0.39 o 
   5   3   7       21.22       20.49      1.17 o 
   6   3   7        9.45        8.94      0.78 o 
   7   3   7        0.39        0.83      1.00 o 
   8   3   7        8.71       12.83      5.84 o 
  -4   4   7        0.78        1.43      1.82 o 
  -3   4   7        4.43        2.82      1.65 o 
  -2   4   7        2.33        1.56      0.58 o 
  -1   4   7       37.72       38.02      1.04 o 
   0   4   7       79.18       76.50      4.09 o 
   1   4   7        8.95        9.92      1.33 o 
   2   4   7       32.03       30.51      1.75 o 
   3   4   7      296.09      301.77     12.55 o 
   4   4   7        1.12        0.75      0.30 o 
   5   4   7       33.52       36.99      2.19 o 
   6   4   7        2.58        2.47      0.63 o 
   7   4   7       33.68       34.75      3.28 o 
   8   4   7        0.11       -0.81      1.92 o 
  -4   5   7        6.52        8.44      2.41 o 
  -3   5   7       16.01        9.06      3.45 o 
  -2   5   7        0.26        0.18      0.46 o 
  -1   5   7       18.03       17.42      0.98 o 
   0   5   7       42.81       42.99      1.01 o 
   1   5   7       25.95       25.12      0.90 o 
   2   5   7       57.86       60.03      0.98 o 
   3   5   7        9.02        9.04      1.84 o 
   4   5   7       67.39       76.45      3.51 o 
   5   5   7       16.55       15.79      4.09 o 
   6   5   7        0.15       -1.39      3.18 o 
   7   5   7        4.12        4.62      3.75 o 
   8   5   7        1.59        1.24      3.51 o 
  -3   6   7        1.34        1.48      1.74 o 
  -2   6   7        1.61        1.34      0.68 o 
  -1   6   7       13.48       15.05      1.08 o 
   0   6   7        0.06       -0.29      0.62 o 
   1   6   7        9.92        8.83      0.71 o 
   2   6   7        0.19        0.92      0.89 o 
   3   6   7       18.64       18.87      3.63 o 
   4   6   7        8.57        9.50      2.17 o 
   5   6   7      132.95      136.90      7.97 o 
   6   6   7       72.14       68.72      6.56 o 
   7   6   7        1.82        1.19      3.40 o 
   8   6   7        0.91        1.13      3.75 o 
  -2   7   7       12.80       20.86      2.34 o 
  -1   7   7      113.97      106.55      2.16 o 
   0   7   7       19.66       19.11      1.45 o 
   1   7   7       15.23       15.76      1.99 o 
   2   7   7       25.15       25.81      1.94 o 
   3   7   7        0.69        0.92      1.11 o 
   4   7   7       65.22       64.67      2.52 o 
   5   7   7        0.03        0.67      1.31 o 
   6   7   7      235.64      237.23     15.52 o 
   7   7   7        0.41        0.63      2.04 o 
  -1   8   7        3.15        1.79      1.21 o 
   0   8   7       39.46       30.24      2.11 o 
   1   8   7       20.07       20.37      1.94 o 
   2   8   7        5.24        4.04      1.31 o 
   3   8   7        6.66        6.47      1.47 o 
   4   8   7       55.34       58.87      3.27 o 
   5   8   7       58.03       68.40      3.61 o 
   6   8   7        2.28        2.55      1.66 o 
   7   8   7        0.01       -0.36      1.52 o 
   0   9   7        0.06        2.48      2.77 o 
   1   9   7        4.16        4.96      1.44 o 
   2   9   7        0.04       -0.73      1.53 o 
   3   9   7        2.68        2.52      1.78 o 
   4   9   7        2.21        2.92      1.99 o 
   5   9   7        0.64       -0.06      1.74 o 
   6   9   7        4.26        2.92      1.82 o 
  -4  -8   8        6.39        9.48      5.10 o 
  -3  -8   8        0.42        2.59      3.09 o 
  -2  -8   8        0.00       -0.14      1.93 o 
  -1  -8   8        4.58        4.16      2.34 o 
   0  -8   8        0.83        0.69      2.99 o 
  -5  -7   8        5.13        9.78      2.47 o 
  -4  -7   8        5.86       11.49      5.34 o 
  -3  -7   8       16.22       10.17      4.95 o 
  -2  -7   8        4.91        5.17      1.76 o 
  -1  -7   8        0.39        2.12      2.34 o 
   0  -7   8        4.41        3.00      3.09 o 
   1  -7   8        2.90        1.10      1.69 o 
   2  -7   8        1.77        1.00      1.40 o 
  -6  -6   8       18.03       16.69      2.53 o 
  -5  -6   8        2.87        6.51      3.91 o 
  -4  -6   8        4.78        3.82      1.54 o 
  -3  -6   8        7.02        5.91      1.71 o 
  -2  -6   8        1.77        1.44      1.40 o 
  -1  -6   8       18.46       16.26      3.70 o 
   0  -6   8        2.68        1.47      1.94 o 
   1  -6   8        1.65        1.56      2.57 o 
   2  -6   8        0.00       -0.47      2.53 o 
   3  -6   8        0.09       -0.81      1.58 o 
  -6  -5   8        9.74        4.78      2.97 o 
  -5  -5   8        5.27        3.44      1.38 o 
  -4  -5   8        0.29        0.78      1.28 o 
  -3  -5   8        4.42        4.38      1.72 o 
  -2  -5   8       11.34        9.32      1.81 o 
  -1  -5   8       11.38       11.01      1.68 o 
   0  -5   8        6.65        6.37      1.65 o 
   1  -5   8       11.46       11.66      3.17 o 
   2  -5   8       17.08       17.52      2.10 o 
   3  -5   8        1.33        0.97      1.15 o 
   4  -5   8        4.48        3.85      1.82 o 
  -5  -4   8        0.70        1.12      0.76 o 
  -4  -4   8        0.96        1.26      1.51 o 
  -3  -4   8      138.31      142.67      3.36 o 
  -2  -4   8       95.96      102.90      4.99 o 
  -1  -4   8       33.86       33.02      2.38 o 
   0  -4   8       11.04       10.38      1.65 o 
   1  -4   8       54.38       56.41      2.62 o 
   2  -4   8      151.85      155.56      4.08 o 
   3  -4   8       43.36       42.94      2.49 o 
   4  -4   8        0.84        0.58      1.16 o 
   5  -4   8        5.55        6.27      1.59 o 
  -6  -3   8        3.60        3.61      1.98 o 
  -5  -3   8       31.65       38.20      2.86 o 
  -4  -3   8       16.54       16.40      2.41 o 
  -3  -3   8        0.21       -0.67      1.31 o 
  -2  -3   8        9.96        8.28      1.43 o 
  -1  -3   8       10.24       10.16      1.36 o 
   0  -3   8       45.66       42.44      2.41 o 
   1  -3   8        1.98        2.01      1.31 o 
   2  -3   8      238.09      244.68      9.49 o 
   3  -3   8       66.85       63.10      2.63 o 
   4  -3   8        0.05       -0.22      1.09 o 
   5  -3   8        0.58        1.59      1.46 o 
   6  -3   8        4.11        4.64      1.36 o 
  -6  -2   8       18.63       17.13      2.72 o 
  -5  -2   8        4.37        3.51      1.71 o 
  -4  -2   8      529.75      522.88     15.53 o 
  -3  -2   8        0.57        0.48      1.08 o 
  -2  -2   8       11.24       12.38      1.28 o 
  -1  -2   8       15.53        9.72      2.04 o 
   0  -2   8       87.20       82.27      2.29 o 
   1  -2   8        1.84        1.48      1.13 o 
   2  -2   8       38.09       38.15      4.45 o 
   3  -2   8      314.24      298.81      6.39 o 
   4  -2   8       83.61       76.76      2.24 o 
   5  -2   8       58.02       59.40      2.20 o 
   6  -2   8       23.79       23.20      2.89 o 
  -6  -1   8        1.79        0.33      1.82 o 
  -5  -1   8        8.74        5.38      3.44 o 
  -4  -1   8       81.27       79.15      1.27 o 
  -3  -1   8      499.95      491.14     19.77 o 
  -2  -1   8       34.97       38.14      2.92 o 
  -1  -1   8       34.66       31.34      1.57 o 
   0  -1   8        2.22        1.37      0.87 o 
   1  -1   8       18.57       14.97      1.34 o 
   2  -1   8        7.89       12.25      1.67 o 
   3  -1   8       13.35       16.65      1.89 o 
   4  -1   8        7.95        6.94      1.03 o 
   5  -1   8       34.22       31.41      3.21 o 
   6  -1   8       16.45       17.92      2.81 o 
   7  -1   8       11.23        8.65      1.47 o 
  -6   0   8       16.92       24.19      3.14 o 
  -5   0   8        3.81        1.25      1.75 o 
  -4   0   8       20.78       22.72      2.44 o 
  -3   0   8       16.07       15.76      1.13 o 
  -2   0   8        1.18        1.77      0.53 o 
  -1   0   8      116.73      123.79      2.06 o 
   0   0   8        5.78        5.22      0.85 o 
   1   0   8      129.82      133.34      2.57 o 
   2   0   8      192.16      206.11      3.66 o 
   3   0   8        0.06       -1.63      1.81 o 
   4   0   8       34.63       31.72      4.24 o 
   5   0   8      236.74      205.58      3.45 o 
   6   0   8       24.63       20.31      1.65 o 
   7   0   8        1.26        1.03      1.37 o 
  -6   1   8        2.53        4.21      2.44 o 
  -5   1   8        1.24        2.06      1.87 o 
  -4   1   8        6.07        5.81      3.21 o 
  -3   1   8        7.49        6.60      1.70 o 
  -2   1   8        0.43        1.14      0.62 o 
  -1   1   8       84.89       96.82      1.85 o 
   0   1   8       67.91       77.90      1.60 o 
   1   1   8      335.06      325.01      5.18 o 
   2   1   8        0.02        0.99      0.87 o 
   3   1   8       72.39       61.93      2.02 o 
   4   1   8       48.12       47.41      2.00 o 
   5   1   8        6.15        3.74      1.01 o 
   6   1   8       80.20       78.02      3.59 o 
   7   1   8        0.75        0.10      0.91 o 
  -5   2   8        0.58        1.94      1.98 o 
  -4   2   8        0.05        1.05      1.63 o 
  -3   2   8       10.47       13.51      3.21 o 
  -2   2   8       10.38       11.26      1.01 o 
  -1   2   8      177.13      182.79      2.69 o 
   0   2   8       92.80       96.72      1.73 o 
   1   2   8       18.08       16.82      1.07 o 
   2   2   8        7.47        7.22      1.26 o 
   3   2   8       36.42       30.22      1.59 o 
   4   2   8       14.35       16.05      1.83 o 
   5   2   8        0.01       -0.05      0.76 o 
   6   2   8        8.55        9.04      0.97 o 
   7   2   8       20.81       18.23      1.96 o 
   8   2   8       30.54       34.02      2.90 o 
  -5   3   8        0.37        0.65      1.98 o 
  -4   3   8       19.27       22.25      2.63 o 
  -3   3   8        0.09       -0.38      1.37 o 
  -2   3   8        0.84        1.15      0.48 o 
  -1   3   8        2.18        2.06      0.63 o 
   0   3   8       50.34       47.73      1.44 o 
   1   3   8        0.30        0.41      0.67 o 
   2   3   8       84.58       78.95      1.99 o 
   3   3   8       25.38       25.40      1.91 o 
   4   3   8        9.82        9.76      0.62 o 
   5   3   8      136.74      143.49      2.54 o 
   6   3   8        0.01        0.23      0.57 o 
   7   3   8       21.60       24.41      1.23 o 
   8   3   8        2.06        0.74      1.08 o 
  -4   4   8        4.83        0.64      3.04 o 
  -3   4   8        3.06        2.68      2.75 o 
  -2   4   8        9.60       11.28      0.82 o 
  -1   4   8       19.38       16.93      0.80 o 
   0   4   8       60.02       57.54      1.37 o 
   1   4   8       16.80       18.56      2.02 o 
   2   4   8       35.52       33.41      1.44 o 
   3   4   8      108.51      116.55      3.15 o 
   4   4   8       50.06       47.51      2.38 o 
   5   4   8        5.12        2.08      1.50 o 
   6   4   8        0.81        1.01      0.71 o 
   7   4   8        0.31        0.29      0.61 o 
   8   4   8       18.15       15.59      4.88 o 
  -4   5   8        1.01       -0.57      1.86 o 
  -3   5   8       14.13       11.87      2.22 o 
  -2   5   8        9.85       10.19      1.92 o 
  -1   5   8       45.51       43.29      1.32 o 
   0   5   8       32.86       32.41      1.57 o 
   1   5   8       97.49       91.97      1.85 o 
   2   5   8       55.71       60.51      1.07 o 
   3   5   8       22.14       22.62      0.49 o 
   4   5   8        0.21        0.22      1.43 o 
   5   5   8        0.76        1.22      2.99 o 
   6   5   8       51.04       49.42      3.63 o 
   7   5   8        0.63        1.89      2.11 o 
   8   5   8        3.74        6.13      2.59 o 
  -3   6   8        4.99        1.67      3.13 o 
  -2   6   8        0.06        0.09      0.46 o 
  -1   6   8       14.93       15.17      1.08 o 
   0   6   8        7.68        9.07      1.28 o 
   1   6   8       95.44      102.55      2.54 o 
   2   6   8        7.36        8.13      1.07 o 
   3   6   8       62.12       66.43      5.29 o 
   4   6   8       75.84       81.73      3.83 o 
   5   6   8       90.70       87.64      6.93 o 
   6   6   8        6.13        8.27      2.53 o 
   7   6   8        8.70       10.69      2.78 o 
   8   6   8        0.02        1.49      2.37 o 
  -2   7   8       12.10       12.37      3.61 o 
  -1   7   8        5.48        5.19      1.07 o 
   0   7   8        0.87        1.58      0.94 o 
   1   7   8        2.63        3.09      0.81 o 
   2   7   8        7.48        6.29      1.51 o 
   3   7   8        9.22        8.57      1.43 o 
   4   7   8       46.28       52.27      3.40 o 
   5   7   8       12.24       14.11      4.67 o 
   6   7   8        0.09        0.74      3.64 o 
   7   7   8        6.38        7.47      2.78 o 
  -1   8   8        2.11        1.20      1.63 o 
   0   8   8        9.53        9.85      1.60 o 
   1   8   8        0.01        0.41      1.00 o 
   2   8   8        0.53        0.38      1.11 o 
   3   8   8        4.98        5.27      1.46 o 
   4   8   8       17.52       19.95     10.04 o 
   5   8   8      101.43      110.31      3.82 o 
   6   8   8        9.12        6.77      2.40 o 
   7   8   8        6.78        5.43      3.29 o 
   1   9   8       11.73       12.61      2.02 o 
   2   9   8        1.11       -0.68      1.25 o 
   3   9   8        5.20        4.99      1.61 o 
   4   9   8        0.50        1.38      1.89 o 
   5   9   8        0.52        2.24      1.75 o 
   6   9   8        5.67        4.36      1.99 o 
  -2  -8   9        4.38        5.99      2.69 o 
  -1  -8   9        4.88        5.97      3.02 o 
  -4  -7   9        5.73       10.70      3.36 o 
  -3  -7   9       23.06       36.06      4.19 o 
  -2  -7   9        0.25        1.63      2.06 o 
  -1  -7   9        0.60        1.14      1.91 o 
   0  -7   9        1.18        1.06      1.72 o 
   1  -7   9        2.06        1.55      1.80 o 
  -5  -6   9        0.74       -1.07      1.42 o 
  -4  -6   9        7.41       13.09      3.39 o 
  -3  -6   9        0.16        0.12      1.76 o 
  -2  -6   9        1.02       -0.95      1.37 o 
  -1  -6   9       28.00       15.64      4.38 o 
   0  -6   9        0.24        0.17      1.41 o 
   1  -6   9        1.82        1.36      2.06 o 
   2  -6   9        1.40        1.61      2.16 o 
   3  -6   9        0.00        0.96      1.83 o 
  -5  -5   9        0.09        0.70      1.28 o 
  -4  -5   9        1.43        1.63      1.11 o 
  -3  -5   9        1.61        1.02      1.47 o 
  -2  -5   9       24.75       19.74      2.24 o 
  -1  -5   9        6.46        5.44      1.59 o 
   0  -5   9       73.83       69.84      3.59 o 
   1  -5   9        5.01        3.48      2.08 o 
   2  -5   9        2.50        3.35      1.72 o 
   3  -5   9       32.12       30.83      1.98 o 
   4  -5   9        0.29       -0.08      1.30 o 
  -5  -4   9        0.22        0.03      1.17 o 
  -4  -4   9        3.83        5.54      1.07 o 
  -3  -4   9        2.10        1.27      1.16 o 
  -2  -4   9       48.60       51.25      2.06 o 
  -1  -4   9       48.19       41.54      3.33 o 
   0  -4   9        0.42        2.44      1.99 o 
   1  -4   9       39.07       38.29      4.07 o 
   2  -4   9        8.15        9.22      2.26 o 
   3  -4   9       24.79       21.79      3.86 o 
   4  -4   9        9.81        9.98      1.74 o 
   5  -4   9        6.41        5.09      1.47 o 
  -5  -3   9        0.65        0.75      0.84 o 
  -4  -3   9        1.28        0.97      0.75 o 
  -3  -3   9        4.64        5.69      1.24 o 
  -2  -3   9       16.52       18.54      1.39 o 
  -1  -3   9        0.19       -0.15      1.31 o 
   0  -3   9      165.49      163.18      5.59 o 
   1  -3   9       22.97       23.07      2.41 o 
   2  -3   9      160.12      163.28      7.10 o 
   3  -3   9        0.14        0.62      1.62 o 
   4  -3   9        0.02        0.97      1.20 o 
   5  -3   9        0.32        0.68      1.23 o 
  -5  -2   9        0.41       -1.01      1.72 o 
  -4  -2   9       55.37       55.34      1.91 o 
  -3  -2   9        9.00       10.32      1.86 o 
  -2  -2   9       78.97       82.88      2.44 o 
  -1  -2   9       50.74       48.43      3.21 o 
   0  -2   9       11.04        7.24      1.31 o 
   1  -2   9      272.83      285.06      7.93 o 
   2  -2   9        0.83       -0.11      1.18 o 
   3  -2   9      314.55      331.95     17.15 o 
   4  -2   9        0.78        0.21      0.97 o 
   5  -2   9       13.84       12.60      1.91 o 
   6  -2   9        3.64        3.29      1.37 o 
  -6  -1   9        0.83        0.55      1.96 o 
  -5  -1   9        3.91        3.21      3.33 o 
  -4  -1   9      127.84      126.85      2.66 o 
  -3  -1   9      310.21      324.00      7.10 o 
  -2  -1   9        9.59        9.18      1.55 o 
  -1  -1   9       94.53       95.09      2.14 o 
   0  -1   9       47.69       58.26      3.09 o 
   1  -1   9      233.23      232.29      5.68 o 
   2  -1   9      406.00      382.47     10.40 o 
   3  -1   9        0.58       -0.02      1.07 o 
   4  -1   9       25.95       28.96      2.02 o 
   5  -1   9        8.89        8.96      1.20 o 
   6  -1   9        0.18        1.89      1.21 o 
  -5   0   9        2.85        3.51      3.52 o 
  -4   0   9      387.50      378.69      9.74 o 
  -3   0   9        0.52       -0.14      0.57 o 
  -2   0   9        0.00        0.64      0.70 o 
  -1   0   9       61.44       67.01      4.20 o 
   0   0   9       67.50       62.86      2.18 o 
   1   0   9        2.01        0.57      1.15 o 
   2   0   9       19.53       21.22      1.56 o 
   3   0   9       88.19       87.08      4.16 o 
   4   0   9       33.27       29.78      2.37 o 
   5   0   9       24.94       22.22      1.80 o 
   6   0   9       18.36       21.92      2.29 o 
   7   0   9       37.06       36.72      2.03 o 
  -5   1   9        2.54        3.92      3.73 o 
  -4   1   9        8.48        7.32      2.15 o 
  -3   1   9      134.44      137.35      4.44 o 
  -2   1   9       46.17       43.73      1.21 o 
  -1   1   9      157.36      168.62      7.86 o 
   0   1   9        0.37        0.54      0.68 o 
   1   1   9        1.23        1.03      0.83 o 
   2   1   9        0.12       -0.57      0.92 o 
   3   1   9       41.03       40.60      1.91 o 
   4   1   9       11.06       20.98      3.18 o 
   5   1   9       95.04       91.58      4.82 o 
   6   1   9        0.74       -0.27      1.12 o 
   7   1   9        2.34        1.70      0.99 o 
  -5   2   9        4.50        5.41      2.35 o 
  -4   2   9        0.64        0.88      2.96 o 
  -3   2   9       14.10       13.44      3.47 o 
  -2   2   9       67.00       67.31      3.14 o 
  -1   2   9        8.47        8.30      1.05 o 
   0   2   9       50.80       58.27      1.48 o 
   1   2   9       30.69       30.32      1.68 o 
   2   2   9       20.38       19.16      3.16 o 
   3   2   9        8.58        5.34      1.43 o 
   4   2   9        0.00       -0.30      1.06 o 
   5   2   9       63.68       57.36      1.82 o 
   6   2   9        4.04        4.49      0.96 o 
   7   2   9        5.47        4.95      1.09 o 
  -4   3   9        7.48        8.04      2.22 o 
  -3   3   9        3.21        4.73      1.79 o 
  -2   3   9        0.11        0.34      0.50 o 
  -1   3   9      266.19      276.47      4.97 o 
   0   3   9       12.17       12.27      0.94 o 
   1   3   9        1.05        1.55      0.98 o 
   2   3   9      116.35      109.66      3.06 o 
   3   3   9        1.38        0.59      0.97 o 
   4   3   9       27.21       29.50      1.81 o 
   5   3   9       15.87       19.13      1.46 o 
   6   3   9       10.89       11.12      0.89 o 
   7   3   9       37.60       35.84      2.54 o 
   8   3   9        8.17        6.03      1.40 o 
  -4   4   9        3.50        5.14      2.20 o 
  -3   4   9        0.13        0.50      1.48 o 
  -2   4   9       16.89       16.78      1.19 o 
  -1   4   9       23.24       22.78      0.93 o 
   0   4   9       75.97       78.67      2.02 o 
   1   4   9       45.17       51.42      2.61 o 
   2   4   9       23.55       27.48      1.07 o 
   3   4   9        2.84        2.78      1.91 o 
   4   4   9       58.63       58.79      2.09 o 
   5   4   9       94.86       95.18      2.16 o 
   6   4   9        7.04        6.31      0.85 o 
   7   4   9        2.44        1.79      0.86 o 
   8   4   9       36.52       46.86      4.11 o 
  -3   5   9        1.89        0.02      1.49 o 
  -2   5   9        2.35        3.69      1.35 o 
  -1   5   9       26.09       28.13      1.41 o 
   0   5   9        1.20        0.91      0.54 o 
   1   5   9       20.82       23.88      0.99 o 
   2   5   9      137.74      137.82      3.91 o 
   3   5   9        7.75        8.79      0.56 o 
   4   5   9        1.16        1.37      2.99 o 
   5   5   9       12.67       13.37      2.56 o 
   6   5   9       48.35       51.71      3.80 o 
   7   5   9        5.76        6.41      4.42 o 
  -2   6   9        0.02        0.70      2.53 o 
  -1   6   9        0.01       -0.11      0.64 o 
   0   6   9       15.80       16.09      1.12 o 
   1   6   9       90.73       88.97      1.53 o 
   2   6   9       19.46       19.66      1.11 o 
   3   6   9       20.50       17.63      2.37 o 
   4   6   9       47.75       56.90      5.65 o 
   5   6   9        2.24        1.91      2.08 o 
   6   6   9       16.75       17.72      3.11 o 
   7   6   9        3.67        5.02      4.48 o 
  -1   7   9        6.77        5.66      0.95 o 
   0   7   9        0.57        0.69      0.65 o 
   1   7   9       10.73        6.96      1.08 o 
   2   7   9       12.96        7.51      7.49 o 
   3   7   9        3.81        3.31      1.56 o 
   4   7   9        0.22       -0.91      1.92 o 
   5   7   9        2.42        2.11      3.83 o 
   6   7   9        0.01        0.62      2.11 o 
   7   7   9        1.12        3.44      2.70 o 
   0   8   9        3.29        1.85      1.82 o 
   1   8   9        0.78        0.61      1.05 o 
   2   8   9        0.17        1.28      1.49 o 
   3   8   9        0.98        0.50      1.53 o 
   4   8   9        0.23        0.50      1.64 o 
   5   8   9       93.74       96.04      3.56 o 
   6   8   9        9.70        8.89      2.40 o 
   2   9   9        1.53        0.96      1.31 o 
   3   9   9        3.65        6.96      3.67 o 
   4   9   9       30.19       39.04      4.92 o 
   5   9   9        0.15        0.17      2.62 o 
  -3  -7  10        4.01        7.81      2.44 o 
  -2  -7  10        2.41        0.96      2.84 o 
  -1  -7  10        0.06       -0.43      2.02 o 
   0  -7  10        1.73        3.70      2.42 o 
   1  -7  10        4.19        5.05      3.71 o 
  -4  -6  10        2.46        7.25      7.02 o 
  -3  -6  10        0.01        0.13      1.45 o 
  -2  -6  10        1.61        0.02      1.71 o 
  -1  -6  10        5.68        5.18      1.81 o 
   0  -6  10        1.75        1.33      1.71 o 
   1  -6  10        5.16        2.64      3.19 o 
   2  -6  10        0.11        0.94      2.13 o 
  -5  -5  10        2.51        2.01      1.35 o 
  -4  -5  10        1.06        1.25      1.13 o 
  -3  -5  10        0.50       -1.69      2.86 o 
  -2  -5  10        0.10       -1.39      1.80 o 
  -1  -5  10       14.10       14.85      2.68 o 
   0  -5  10       12.17        9.14      3.02 o 
   1  -5  10        2.86        1.63      1.99 o 
   2  -5  10        1.16        0.31      1.55 o 
   3  -5  10        8.49        7.91      2.74 o 
  -5  -4  10        1.27        1.15      1.47 o 
  -4  -4  10        0.48        0.48      0.91 o 
  -3  -4  10        2.64        1.92      1.84 o 
  -2  -4  10        0.01       -1.14      1.14 o 
  -1  -4  10       37.14       33.03      2.09 o 
   0  -4  10        0.04       -1.05      1.71 o 
   1  -4  10        2.14        3.94      1.64 o 
   2  -4  10        6.74        4.99      1.81 o 
   3  -4  10        7.09        6.72      2.35 o 
   4  -4  10        0.18       -0.84      1.35 o 
  -5  -3  10        3.20        2.09      0.91 o 
  -4  -3  10       13.36       12.67      1.83 o 
  -3  -3  10       24.99       26.59      1.43 o 
  -2  -3  10        0.13        0.21      0.93 o 
  -1  -3  10       28.35       25.16      4.81 o 
   0  -3  10        3.61        2.12      2.26 o 
   1  -3  10       17.50       22.18      1.99 o 
   2  -3  10       36.05       28.77      2.24 o 
   3  -3  10       21.66       25.02      6.88 o 
   4  -3  10       26.55       31.38      1.84 o 
   5  -3  10       10.32        9.32      2.10 o 
  -5  -2  10        2.75        4.26      2.15 o 
  -4  -2  10        0.08        0.66      0.71 o 
  -3  -2  10       57.91       60.71      4.34 o 
  -2  -2  10        0.87        0.68      0.86 o 
  -1  -2  10       38.79       40.02      2.15 o 
   0  -2  10        0.03        1.33      1.44 o 
   1  -2  10        9.70        9.80      1.59 o 
   2  -2  10      281.44      281.32      5.68 o 
   3  -2  10        0.53        0.67      2.24 o 
   4  -2  10        0.53       -0.32      2.27 o 
   5  -2  10        5.94        5.70      1.50 o 
   6  -2  10        5.58       10.48      2.99 o 
  -5  -1  10        3.82        2.54      2.03 o 
  -4  -1  10        6.70        9.64      1.69 o 
  -3  -1  10        7.84        9.28      2.20 o 
  -2  -1  10        8.52        7.80      0.93 o 
  -1  -1  10       39.33       37.21      4.42 o 
   0  -1  10        0.85        1.14      1.10 o 
   1  -1  10      165.81      167.68      3.75 o 
   2  -1  10      705.98      699.42     11.66 o 
   3  -1  10        7.42        7.01      2.01 o 
   4  -1  10       42.42       45.64      2.98 o 
   5  -1  10       14.69       14.64      1.74 o 
   6  -1  10        0.23        0.78      1.49 o 
  -5   0  10        1.15        0.86      1.99 o 
  -4   0  10      120.80      117.93      4.78 o 
  -3   0  10       27.31       27.71      0.82 o 
  -2   0  10        6.08        5.32      0.74 o 
  -1   0  10        2.68        2.56      0.99 o 
   0   0  10       11.92       13.38      1.82 o 
   1   0  10       39.05       45.58      1.88 o 
   2   0  10        3.33        4.19      1.59 o 
   3   0  10      270.28      268.09      6.02 o 
   4   0  10       50.11       48.74      3.84 o 
   5   0  10        2.92        2.33      1.42 o 
   6   0  10        0.15        1.05      1.23 o 
   7   0  10        3.04        3.83      1.50 o 
  -5   1  10       19.95       16.10      4.74 o 
  -4   1  10        0.07        1.10      1.84 o 
  -3   1  10      258.31      255.25      3.73 o 
  -2   1  10        0.61        0.24      0.54 o 
  -1   1  10        1.25        1.48      0.70 o 
   0   1  10       84.31       88.64      2.36 o 
   1   1  10        8.74        9.76      1.51 o 
   2   1  10       17.14       17.30      1.52 o 
   3   1  10        0.24       -0.33      1.11 o 
   4   1  10       70.89       69.21      2.60 o 
   5   1  10       21.29       19.87      1.80 o 
   6   1  10        1.71        1.10      0.93 o 
   7   1  10        0.04       -0.18      1.25 o 
  -4   2  10       54.61       50.31      5.65 o 
  -3   2  10        9.17        7.65      1.99 o 
  -2   2  10        1.45        0.46      0.53 o 
  -1   2  10       19.51       20.58      1.41 o 
   0   2  10       76.76       74.90      2.71 o 
   1   2  10       31.73       34.07      1.57 o 
   2   2  10      114.53      116.12      5.95 o 
   3   2  10        0.12       -0.32      1.04 o 
   4   2  10       31.18       27.60      2.21 o 
   5   2  10      153.87      146.30      4.08 o 
   6   2  10        5.90        4.26      0.95 o 
   7   2  10       16.38       12.80      1.58 o 
  -4   3  10        7.49        4.24      3.69 o 
  -3   3  10        3.09        5.72      3.21 o 
  -2   3  10       11.36        9.71      1.34 o 
  -1   3  10       26.41       28.60      1.50 o 
   0   3  10       40.13       43.41      1.51 o 
   1   3  10       27.26       24.38      2.13 o 
   2   3  10        5.53        6.46      1.16 o 
   3   3  10        4.19        5.99      1.62 o 
   4   3  10       45.18       44.35      3.52 o 
   5   3  10       75.22       68.88      1.91 o 
   6   3  10       18.88       16.39      1.71 o 
   7   3  10       32.22       32.93      2.91 o 
  -3   4  10        0.02       -1.34      1.68 o 
  -2   4  10        0.07        0.86      0.90 o 
  -1   4  10       23.53       20.32      2.87 o 
   0   4  10       36.32       37.48      2.60 o 
   1   4  10       39.32       40.64      2.03 o 
   2   4  10        0.10        0.53      0.51 o 
   3   4  10       12.13       13.47      1.82 o 
   4   4  10       42.95       48.06      4.48 o 
   5   4  10       52.02       47.95      1.44 o 
   6   4  10        0.37        0.54      0.51 o 
   7   4  10        2.24        1.33      1.80 o 
  -3   5  10        0.04        0.24      2.77 o 
  -2   5  10        0.83        0.41      2.39 o 
  -1   5  10        1.19        1.38      0.61 o 
   0   5  10        2.78        3.46      0.84 o 
   1   5  10        0.82        0.77      1.12 o 
   2   5  10        0.12        0.51      0.50 o 
   3   5  10       14.97       14.34      0.95 o 
   4   5  10        3.20        3.12      0.23 o 
   5   5  10        0.43       -0.72      1.98 o 
   6   5  10       35.75       41.00      6.17 o 
   7   5  10       16.28       18.99      3.39 o 
  -2   6  10        3.27        2.47      1.72 o 
  -1   6  10        2.62        1.88      0.82 o 
   0   6  10        9.53        7.86      1.10 o 
   1   6  10        4.13        2.79      0.70 o 
   2   6  10        0.69       -0.50      0.76 o 
   3   6  10       23.23       19.23      0.47 o 
   4   6  10       14.31       15.22      4.33 o 
   5   6  10       22.50       25.93      3.18 o 
   6   6  10       37.79       41.15      6.44 o 
   7   6  10        5.53        6.93      2.96 o 
  -1   7  10        0.98        0.31      0.82 o 
   0   7  10        1.51        0.70      1.15 o 
   1   7  10        0.23       -0.82      0.92 o 
   2   7  10       45.61       46.28      1.87 o 
   3   7  10       23.57        3.35      3.42 o 
   4   7  10       22.93       21.60      2.97 o 
   5   7  10        0.18        0.00      1.80 o 
   6   7  10        0.62        0.50      2.22 o 
   7   7  10        1.15        0.48      4.09 o 
   0   8  10        0.68        0.72      1.19 o 
   1   8  10        2.41        3.39      2.08 o 
   2   8  10        7.83        8.98      3.15 o 
   3   8  10        1.67        2.51      1.39 o 
   4   8  10        0.14        1.40      1.85 o 
   5   8  10        0.01       -1.53      1.88 o 
   6   8  10        1.90        2.41      1.76 o 
   3   9  10        6.58       11.76      4.39 o 
   4   9  10        5.68        3.01      1.79 o 
  -1  -7  11        0.03        5.48      5.36 o 
  -3  -6  11        6.16        9.62      2.33 o 
  -2  -6  11        1.95        9.14      4.35 o 
  -1  -6  11        5.07        8.87      3.69 o 
   0  -6  11        0.01        0.88      2.01 o 
   1  -6  11        0.07        8.07      6.12 o 
   2  -6  11        0.07        0.86      2.72 o 
  -4  -5  11        3.67        2.84      1.55 o 
  -3  -5  11       24.35       31.27      4.05 o 
  -2  -5  11        3.28        3.35      1.49 o 
  -1  -5  11        0.05        0.86      1.43 o 
   0  -5  11        0.00       -0.81      1.54 o 
   1  -5  11        0.30       -2.40      2.59 o 
   2  -5  11        0.24        0.53      1.70 o 
   3  -5  11        0.29       -0.08      1.61 o 
  -5  -4  11        0.49        0.00      1.03 o 
  -4  -4  11        0.07       -0.20      1.21 o 
  -3  -4  11        0.08       -0.46      1.79 o 
  -2  -4  11        3.17        4.26      1.65 o 
  -1  -4  11       16.80       16.21      2.53 o 
   0  -4  11        2.37        5.40      1.68 o 
   1  -4  11        1.36        3.75      1.72 o 
   2  -4  11        4.52        4.00      2.32 o 
   3  -4  11        8.78        5.99      3.40 o 
   4  -4  11        8.01        5.94      2.03 o 
  -4  -3  11        4.10        3.96      1.66 o 
  -3  -3  11        0.72        1.07      0.95 o 
  -2  -3  11       22.79       22.16      3.07 o 
  -1  -3  11        1.79        2.05      1.53 o 
   0  -3  11      130.79      121.40      8.43 o 
   1  -3  11        1.31        1.19      1.73 o 
   2  -3  11        6.38        5.83      2.19 o 
   3  -3  11        3.34        5.22      1.82 o 
   4  -3  11       28.23       32.53      3.73 o 
   5  -3  11        0.65        0.75      1.39 o 
  -5  -2  11        0.10       -0.21      1.84 o 
  -4  -2  11        7.44        5.72      1.37 o 
  -3  -2  11        5.94        2.59      1.47 o 
  -2  -2  11       15.13       17.25      1.36 o 
  -1  -2  11      148.22      130.88      3.60 o 
   0  -2  11        9.70        6.93      1.44 o 
   1  -2  11        2.53       -0.25      2.04 o 
   2  -2  11       36.28       39.02      2.62 o 
   3  -2  11        1.87        2.75      1.60 o 
   4  -2  11       23.06       25.59      2.36 o 
   5  -2  11        6.30        8.35      1.75 o 
  -5  -1  11        2.29        3.57      2.27 o 
  -4  -1  11        3.67        4.40      3.51 o 
  -3  -1  11        4.38        3.32      0.77 o 
  -2  -1  11        3.16        2.47      1.05 o 
  -1  -1  11        8.75        5.90      1.89 o 
   0  -1  11       12.45       13.01      6.56 o 
   1  -1  11        8.67        6.22      1.44 o 
   2  -1  11       63.66       63.00      3.15 o 
   3  -1  11        2.95        3.03      1.52 o 
   4  -1  11        0.02        1.84      1.93 o 
   5  -1  11        1.37       -0.08      1.33 o 
   6  -1  11        3.58        1.80      1.39 o 
  -5   0  11        8.18        8.95      2.70 o 
  -4   0  11       28.96       30.98      3.02 o 
  -3   0  11        2.78        3.34      0.71 o 
  -2   0  11       55.55       58.27      2.34 o 
  -1   0  11       16.21       16.11      1.48 o 
   0   0  11        3.87        3.46      1.27 o 
   1   0  11       83.36       84.91      6.21 o 
   2   0  11      155.07      157.95     13.38 o 
   3   0  11      199.30      197.17      9.66 o 
   4   0  11        0.50        0.00      1.49 o 
   5   0  11        0.03       -0.13      1.03 o 
   6   0  11        7.57        8.86      1.72 o 
  -4   1  11       12.14       11.10      2.54 o 
  -3   1  11       16.94       16.22      1.80 o 
  -2   1  11       17.43       17.80      1.19 o 
  -1   1  11        6.13        7.27      1.11 o 
   0   1  11        9.44        9.19      1.38 o 
   1   1  11       17.49       19.16      2.08 o 
   2   1  11      729.41      737.72     13.03 o 
   3   1  11        0.02        0.06      1.37 o 
   4   1  11        0.42        1.05      1.61 o 
   5   1  11       13.15       12.68      1.43 o 
   6   1  11        7.79        5.59      1.15 o 
   7   1  11        7.86        8.05      1.33 o 
  -4   2  11      151.05      155.65      5.93 o 
  -3   2  11        4.83        5.72      1.99 o 
  -2   2  11        0.06        0.36      0.48 o 
  -1   2  11        0.85        1.08      0.59 o 
   0   2  11        6.56        7.64      1.70 o 
   1   2  11        1.22        1.00      1.11 o 
   2   2  11       26.28       29.85      1.76 o 
   3   2  11       95.68       96.00      6.50 o 
   4   2  11       60.20       52.97      2.54 o 
   5   2  11        1.57        1.53      0.93 o 
   6   2  11        4.20        4.51      1.94 o 
   7   2  11        8.31        6.86      1.67 o 
  -3   3  11       64.35       64.73      5.65 o 
  -2   3  11        2.60        1.76      1.01 o 
  -1   3  11       17.85       20.76      1.50 o 
   0   3  11       27.72       30.30      1.20 o 
   1   3  11        0.03        0.93      0.88 o 
   2   3  11        5.01        4.44      1.99 o 
   3   3  11       23.59       20.62      2.87 o 
   4   3  11        2.28        0.34      2.03 o 
   5   3  11       38.64       35.09      1.66 o 
   6   3  11        1.06        0.55      1.08 o 
   7   3  11        4.71        4.69      1.32 o 
  -3   4  11        0.43        0.60      1.67 o 
  -2   4  11       17.18       14.30      2.10 o 
  -1   4  11        2.66        2.44      0.84 o 
   0   4  11       18.06       18.66      3.51 o 
   1   4  11       34.55       34.93      1.52 o 
   2   4  11        0.81        0.26      0.62 o 
   3   4  11       14.29       15.78      2.80 o 
   4   4  11        0.47        0.85      1.26 o 
   5   4  11       57.34       56.67      1.65 o 
   6   4  11       13.66       14.06      0.81 o 
   7   4  11        5.73        5.06      2.66 o 
  -2   5  11        3.32        6.44      3.21 o 
  -1   5  11       48.43       47.75      1.55 o 
   0   5  11       50.50       52.76      1.92 o 
   1   5  11       30.25       32.34      1.42 o 
   2   5  11        0.11        0.70      0.60 o 
   3   5  11       16.01       14.40      1.31 o 
   4   5  11       13.73       13.64      1.03 o 
   5   5  11        6.41        4.43      4.18 o 
   6   5  11       24.25       29.81      3.61 o 
   7   5  11        0.66        3.35      2.75 o 
  -1   6  11        0.34        0.16      0.78 o 
   0   6  11        5.75        3.43      0.83 o 
   1   6  11        1.22        2.97      2.68 o 
   2   6  11        0.14        0.47      0.83 o 
   3   6  11        0.59        0.83      0.60 o 
   4   6  11        0.51       -0.53      1.91 o 
   5   6  11        3.58        4.36      4.28 o 
   6   6  11       14.29       20.14      3.51 o 
   7   6  11        0.91        1.19      2.56 o 
   0   7  11        5.12        3.21      0.91 o 
   1   7  11        0.33       -0.06      0.63 o 
   2   7  11        8.49        9.76      3.88 o 
   3   7  11       14.78       14.31      4.33 o 
   4   7  11        9.21        8.45      4.38 o 
   5   7  11        0.47       -1.29      2.30 o 
   6   7  11        0.03       -1.01      4.21 o 
   1   8  11        9.45       15.26      1.86 o 
   2   8  11        1.66        2.34      1.64 o 
   3   8  11       13.95        9.95      1.75 o 
   4   8  11        0.13        0.62      1.42 o 
   5   8  11        1.18        4.45      2.75 o 
  -2  -6  12        9.67        3.93      2.30 o 
  -1  -6  12        0.02        1.30      9.85 o 
   0  -6  12        0.20        2.21      2.26 o 
  -3  -5  12        2.09        1.78      1.67 o 
  -2  -5  12        0.06        1.44      1.45 o 
  -1  -5  12        2.18        3.10      2.12 o 
   0  -5  12        3.52        3.25      2.69 o 
   1  -5  12        0.11        2.46      3.59 o 
   2  -5  12        4.14        3.64      2.11 o 
  -4  -4  12       21.22       29.15      2.21 o 
  -3  -4  12        1.52        0.35      1.87 o 
  -2  -4  12        9.15        8.46      1.93 o 
  -1  -4  12        0.61        0.67      1.70 o 
   0  -4  12        1.64       -0.21      1.39 o 
   1  -4  12        0.08       -1.02      1.97 o 
   2  -4  12        1.38        1.55      1.80 o 
   3  -4  12        0.07       -0.77      2.20 o 
  -4  -3  12        0.07        0.11      1.43 o 
  -3  -3  12        0.99        0.79      1.20 o 
  -2  -3  12        1.34        1.64      1.43 o 
  -1  -3  12       14.42       14.86      2.16 o 
   0  -3  12        7.34        6.62      2.90 o 
   1  -3  12       13.95       17.33      2.14 o 
   2  -3  12        1.21        3.09      2.59 o 
   3  -3  12        3.90        4.41      2.36 o 
   4  -3  12        0.01        0.94      2.14 o 
  -4  -2  12       14.69        8.12      4.09 o 
  -3  -2  12       17.61       14.95      5.42 o 
  -2  -2  12        0.00        0.56      1.13 o 
  -1  -2  12       33.29       26.87      3.58 o 
   0  -2  12        0.55        0.86      1.46 o 
   1  -2  12       10.68        9.41      1.73 o 
   2  -2  12        4.06        5.08      2.15 o 
   3  -2  12        4.97        5.41      1.85 o 
   4  -2  12       23.61       28.39      2.62 o 
   5  -2  12        4.20        9.54      3.39 o 
  -4  -1  12        0.16        0.03      1.67 o 
  -3  -1  12        1.34        0.78      0.90 o 
  -2  -1  12        0.14       -0.31      1.41 o 
  -1  -1  12        0.13        0.58      1.77 o 
   0  -1  12      117.55      110.82      3.10 o 
   1  -1  12       59.12       60.19      4.66 o 
   2  -1  12       10.21       11.55      2.26 o 
   3  -1  12       19.99       23.16      2.72 o 
   4  -1  12        1.57        2.42      2.04 o 
   5  -1  12        0.25        3.12      1.48 o 
  -4   0  12        0.02       -0.67      1.89 o 
  -3   0  12       24.93       23.26      1.14 o 
  -2   0  12       15.53       14.86      3.67 o 
  -1   0  12        2.42        1.90      1.13 o 
   0   0  12       21.48       18.00      2.47 o 
   1   0  12       31.81       29.89      3.57 o 
   2   0  12        9.28        9.04      1.96 o 
   3   0  12       49.44       46.00      2.54 o 
   4   0  12        1.03        0.63      1.42 o 
   5   0  12        1.56        0.89      1.26 o 
   6   0  12        3.15        4.79      1.49 o 
  -4   1  12        0.02        3.08      2.20 o 
  -3   1  12        5.23        3.44      3.25 o 
  -2   1  12       11.89       10.31      1.26 o 
  -1   1  12        0.01       -0.23      0.97 o 
   0   1  12        7.00        6.28      1.96 o 
   1   1  12       22.79       26.10      3.62 o 
   2   1  12      281.61      289.95      5.56 o 
   3   1  12        3.58        3.86      1.87 o 
   4   1  12       11.67       16.19      4.00 o 
   5   1  12        0.00       -0.44      1.04 o 
   6   1  12        3.18        3.01      1.22 o 
  -3   2  12       18.33       20.71      2.65 o 
  -2   2  12        2.95        2.19      0.72 o 
  -1   2  12        8.57        6.89      0.79 o 
   0   2  12        1.99        3.35      0.97 o 
   1   2  12       86.06       90.88     10.41 o 
   2   2  12       33.08       33.02      2.74 o 
   3   2  12      146.81      159.21      8.64 o 
   4   2  12        8.68       11.09      2.16 o 
   5   2  12        3.32        0.91      0.88 o 
   6   2  12        7.04        7.08      1.15 o 
  -3   3  12       46.13       53.11      3.44 o 
  -2   3  12        1.04        0.82      1.04 o 
  -1   3  12        0.52        0.44      0.65 o 
   0   3  12        0.65        0.43      0.74 o 
   1   3  12        8.72        9.47      1.27 o 
   2   3  12      197.68      206.04      9.01 o 
   3   3  12       13.58       10.92      2.03 o 
   4   3  12       45.93       49.96      3.81 o 
   5   3  12        1.51        2.72      0.85 o 
   6   3  12       27.92       25.28      1.76 o 
   7   3  12        0.00        0.34      0.83 o 
  -2   4  12        0.14        1.34      2.73 o 
  -1   4  12       12.57       14.00      4.31 o 
   0   4  12        0.92        0.98      1.45 o 
   1   4  12       26.42       31.23      1.49 o 
   2   4  12        4.42        4.40      1.54 o 
   3   4  12        0.46        0.98      1.21 o 
   4   4  12       21.49       21.02      2.03 o 
   5   4  12       15.60       13.31      1.21 o 
   6   4  12       38.91       40.80      4.85 o 
   7   4  12        0.05        0.47      2.24 o 
  -2   5  12        3.74        5.09      1.92 o 
  -1   5  12        9.17        9.25      1.08 o 
   0   5  12        4.29        2.19      1.55 o 
   1   5  12       51.47       50.19      2.51 o 
   2   5  12        1.40        1.14      1.03 o 
   3   5  12        0.11        0.10      0.48 o 
   4   5  12       52.41       58.05      6.08 o 
   5   5  12       25.23       27.56      2.39 o 
   6   5  12       11.84        5.13      5.33 o 
  -1   6  12       18.11       22.12      2.22 o 
   0   6  12        0.27        0.29      0.92 o 
   1   6  12        5.99        5.97      1.06 o 
   2   6  12        4.89        3.98      1.26 o 
   3   6  12        6.47        6.69      0.57 o 
   4   6  12        0.07        0.50      2.04 o 
   5   6  12        2.08        1.63      4.12 o 
   6   6  12        2.20        3.11      2.77 o 
   1   7  12        0.71        0.26      0.83 o 
   2   7  12        0.00       -0.40      1.96 o 
   3   7  12        0.16        0.70      3.28 o 
   4   7  12        0.79       -1.41      3.76 o 
   5   7  12        7.28       10.07      5.19 o 
   3   8  12        0.10        2.62      1.91 o 
   4   8  12        0.04        0.02      1.35 o 
  -2  -5  13        0.44        2.92      1.97 o 
  -1  -5  13        4.64        3.65      2.19 o 
   0  -5  13        0.08       -3.18      3.42 o 
   1  -5  13        0.01        6.16      4.55 o 
  -3  -4  13        0.02        2.58      2.26 o 
  -2  -4  13        6.05        5.04      2.19 o 
  -1  -4  13        4.31        0.82      1.64 o 
   0  -4  13        0.90        0.29      2.36 o 
   1  -4  13       11.66       15.79      2.43 o 
   2  -4  13        3.49        8.68      9.18 o 
   3  -4  13       19.55       16.87      6.36 o 
  -3  -3  13        7.94        8.07      1.68 o 
  -2  -3  13        0.14       -0.16      1.18 o 
  -1  -3  13        8.96        8.47      3.30 o 
   0  -3  13       19.55       25.09      2.78 o 
   1  -3  13        5.09        4.17      1.80 o 
   2  -3  13        6.42       10.24      4.04 o 
   3  -3  13        1.96        3.04      2.40 o 
   4  -3  13        1.88        1.13      4.43 o 
  -3  -2  13        3.40        2.31      1.26 o 
  -2  -2  13        0.60        0.97      1.84 o 
  -1  -2  13        3.41        1.77      1.26 o 
   0  -2  13        3.03        2.25      1.78 o 
   1  -2  13        7.41       10.67      2.93 o 
   2  -2  13       11.87       15.36      3.61 o 
   3  -2  13        0.04       -0.31      2.01 o 
   4  -2  13        2.16        4.16      2.05 o 
  -3  -1  13        4.00        1.95      1.07 o 
  -2  -1  13       23.21       14.24      2.97 o 
  -1  -1  13        0.16        0.21      1.02 o 
   0  -1  13       18.11       13.69      2.80 o 
   1  -1  13        1.02        1.43      1.72 o 
   2  -1  13        0.04        2.66      1.57 o 
   3  -1  13        2.92        3.39      2.20 o 
   4  -1  13       15.86       15.93      2.37 o 
   5  -1  13       15.49       21.65      2.70 o 
  -3   0  13        2.26        5.02      3.66 o 
  -2   0  13       17.62       19.11      2.38 o 
  -1   0  13       51.68       44.68      2.59 o 
   0   0  13        2.63        2.71      1.42 o 
   1   0  13        0.38       -0.24      1.35 o 
   2   0  13       22.45       28.32      2.18 o 
   3   0  13        1.75        2.11      2.73 o 
   4   0  13        3.62        1.93      1.97 o 
   5   0  13        7.63        6.78      1.50 o 
  -3   1  13        0.02       -0.40      2.94 o 
  -2   1  13        1.09        1.40      0.71 o 
  -1   1  13       10.50        7.40      1.88 o 
   0   1  13       27.46       32.51      1.76 o 
   1   1  13       20.86       25.63      2.23 o 
   2   1  13       24.43       26.75      4.73 o 
   3   1  13        3.89        4.33      1.63 o 
   4   1  13        2.43        2.95      1.68 o 
   5   1  13        4.79        3.59      4.71 o 
   6   1  13        0.19        0.85      1.41 o 
  -3   2  13        7.55        6.27      2.25 o 
  -2   2  13        0.86       -0.38      1.42 o 
  -1   2  13        0.13        0.28      0.73 o 
   0   2  13        4.55        4.79      1.11 o 
   1   2  13      103.05      104.36      3.14 o 
   2   2  13       63.09       64.85      3.69 o 
   3   2  13        8.03        9.93      1.76 o 
   4   2  13        2.06        2.58      1.62 o 
   5   2  13        2.76        1.88      2.08 o 
   6   2  13        0.01        1.20      1.46 o 
  -2   3  13        2.05        5.00      1.92 o 
  -1   3  13        1.91        2.21      1.63 o 
   0   3  13        2.00        2.37      1.03 o 
   1   3  13        2.35        3.20      1.41 o 
   2   3  13      235.34      239.53      7.37 o 
   3   3  13        2.26        0.58      1.60 o 
   4   3  13        0.30        0.74      1.81 o 
   5   3  13        0.02        0.55      0.79 o 
   6   3  13        1.04        1.82      1.09 o 
  -2   4  13        0.18       -3.32      3.32 o 
  -1   4  13        6.24        6.31      1.86 o 
   0   4  13        0.32        0.56      1.49 o 
   1   4  13        5.08        5.08      0.98 o 
   2   4  13        0.14        0.16      0.75 o 
   3   4  13       54.44       58.86      2.57 o 
   4   4  13       38.77       39.06      2.51 o 
   5   4  13        7.90        7.43      1.01 o 
   6   4  13       32.22       39.70      5.98 o 
  -1   5  13        2.12        2.96      1.65 o 
   0   5  13        0.05       -0.24      1.03 o 
   1   5  13       11.63       15.20      5.40 o 
   2   5  13        0.93        0.20      1.03 o 
   3   5  13        0.01       -0.06      0.76 o 
   4   5  13        9.25        9.12      1.85 o 
   5   5  13        2.01        1.52      1.67 o 
   6   5  13       31.08       28.65      2.75 o 
   0   6  13        0.11        0.85      1.00 o 
   1   6  13        9.13        6.66      1.44 o 
   2   6  13        9.63        9.28      1.41 o 
   3   6  13        7.80        6.15      2.42 o 
   4   6  13       25.23       31.74      3.51 o 
   5   6  13       30.99       24.76      3.73 o 
   2   7  13        0.37       -2.39      3.45 o 
   3   7  13        0.13       -2.25      2.25 o 
   4   7  13        8.82       10.79      3.01 o 
  -2  -4  14        0.48       -0.31      1.92 o 
  -1  -4  14        0.10       -0.36      1.48 o 
   0  -4  14        2.79        4.17      1.93 o 
   1  -4  14        1.22        5.84      3.73 o 
  -2  -3  14        0.00       -0.13      1.42 o 
  -1  -3  14        0.73        2.06      2.43 o 
   0  -3  14        2.33        1.07      1.56 o 
   1  -3  14        3.01        4.48      2.33 o 
   2  -3  14       13.45       13.35      2.48 o 
   3  -3  14        0.04       -0.97      1.96 o 
  -3  -2  14        1.50        2.79      1.40 o 
  -2  -2  14        0.33        4.00      3.75 o 
  -1  -2  14        5.20        6.74      3.22 o 
   0  -2  14        7.55        7.43      1.74 o 
   1  -2  14       13.87       16.01      2.19 o 
   2  -2  14        4.64        4.03      2.32 o 
   3  -2  14        0.80        4.15      2.42 o 
   4  -2  14        0.00       -1.66      3.38 o 
  -3  -1  14        7.77        6.74      2.97 o 
  -2  -1  14        0.69        2.38      1.16 o 
  -1  -1  14        5.87        4.19      1.70 o 
   0  -1  14        0.14        0.54      1.56 o 
   1  -1  14        5.21        6.14      1.72 o 
   2  -1  14       20.82       22.06      3.93 o 
   3  -1  14       22.48       23.63      3.11 o 
   4  -1  14        1.00        0.82      2.19 o 
  -3   0  14        0.29        0.09      3.01 o 
  -2   0  14        8.27        5.62      1.16 o 
  -1   0  14       56.34       49.02      3.03 o 
   0   0  14        3.25        2.86      1.65 o 
   1   0  14        2.62        3.20      1.85 o 
   2   0  14        0.57        8.11      4.44 o 
   3   0  14        1.82       -1.84      4.30 o 
   4   0  14       10.54       19.95      4.63 o 
   5   0  14        1.32        1.08      1.89 o 
  -2   1  14       15.17       11.05      1.47 o 
  -1   1  14        2.15        0.87      0.99 o 
   0   1  14       10.83       10.53      1.47 o 
   1   1  14        0.00        0.32      1.18 o 
   2   1  14        1.23        2.77      1.47 o 
   3   1  14       18.24       16.97      2.17 o 
   4   1  14        8.25       12.40      2.20 o 
   5   1  14        3.68        6.17      2.63 o 
  -2   2  14        8.94        7.66      3.57 o 
  -1   2  14       11.75       13.91      1.08 o 
   0   2  14        0.40        1.27      1.23 o 
   1   2  14        8.94        2.79      2.31 o 
   2   2  14        2.55        4.16      1.51 o 
   3   2  14       27.06       31.85      5.61 o 
   4   2  14        0.00       -0.11      1.62 o 
   5   2  14        4.84        4.70      2.49 o 
  -1   3  14        0.15        2.89      1.39 o 
   0   3  14        4.92        4.94      1.60 o 
   1   3  14       30.38       28.26      3.69 o 
   2   3  14      116.43      117.39      3.40 o 
   3   3  14        4.81        4.01      2.69 o 
   4   3  14        0.69        0.21      2.41 o 
   5   3  14        2.92        2.25      2.14 o 
  -1   4  14        0.21        1.78      2.43 o 
   0   4  14        0.02       -1.41      1.41 o 
   1   4  14      164.64      175.67      5.67 o 
   2   4  14        3.46        3.27      0.97 o 
   3   4  14       19.98       21.88      2.56 o 
   4   4  14        6.00        6.90      2.19 o 
   5   4  14        5.65        4.76      2.59 o 
   0   5  14        0.00        0.32      1.07 o 
   1   5  14        5.58        3.67      1.85 o 
   2   5  14       84.37       89.79      2.93 o 
   3   5  14        0.18       -0.89      1.05 o 
   4   5  14        2.05        2.21      1.94 o 
   5   5  14        2.15        1.26      2.05 o 
   1   6  14        1.25        5.38      4.79 o 
   2   6  14        0.17       -0.52      0.78 o 
   3   6  14        0.33        1.74      2.20 o 
   4   6  14        1.77        2.65      4.21 o 
  -1  -3  15        1.35        0.81      3.52 o 
   0  -3  15        3.38        4.97      2.47 o 
   1  -3  15        5.37        7.39      2.70 o 
  -1  -2  15        2.88        2.15      2.54 o 
   0  -2  15        2.84        1.22      1.95 o 
   1  -2  15        1.51        4.51      2.71 o 
   2  -2  15       25.26       39.61      3.07 o 
  -2  -1  15        0.60        2.19      1.52 o 
  -1  -1  15        5.71        6.31      2.44 o 
   0  -1  15        1.34        2.96      2.34 o 
   1  -1  15       10.86        9.10      3.27 o 
   2  -1  15        5.08        8.01      2.08 o 
   3  -1  15        0.59        0.15      2.00 o 
  -2   0  15        1.89        0.81      2.66 o 
  -1   0  15        0.44       -1.44      2.05 o 
   0   0  15        3.13        3.22      1.43 o 
   1   0  15        0.31       -0.94      1.66 o 
   2   0  15        0.19        4.59      3.86 o 
   3   0  15        3.62        5.82      2.96 o 
   4   0  15        7.58       10.50      2.97 o 
  -1   1  15        1.84        0.52      1.76 o 
   0   1  15        9.39        6.50      2.20 o 
   1   1  15        0.41        1.01      1.33 o 
   2   1  15       13.51       17.78      4.97 o 
   3   1  15        6.61        7.72      2.02 o 
   4   1  15        7.93        3.59      5.89 o 
  -1   2  15       40.55       40.59      2.05 o 
   0   2  15        3.91        4.34      1.66 o 
   1   2  15        1.55        3.94      1.78 o 
   2   2  15        0.95        2.28      3.67 o 
   3   2  15        0.49        1.22      1.56 o 
   4   2  15        0.82        2.75      2.30 o 
   5   2  15        0.47        0.69      1.79 o 
   0   3  15        0.29        0.96      1.46 o 
   1   3  15        0.24       -0.39      1.44 o 
   2   3  15        0.08       -1.13      1.63 o 
   3   3  15        8.82        8.12      2.33 o 
   4   3  15        1.38        0.99      2.08 o 
   5   3  15        2.79        2.06      1.92 o 
   0   4  15        0.02       -1.06      1.92 o 
   1   4  15        4.09        2.27      0.96 o 
   2   4  15       33.33       30.20      8.19 o 
   3   4  15        1.78        2.17      1.57 o 
   4   4  15        0.75        1.08      1.62 o 
   2   5  15       99.18       89.82      3.90 o 
   3   5  15        0.32        1.47      1.51 o 
   4   5  15        5.45        5.14      1.93 o 
   0  -1  16        1.65        3.67      2.31 o 
   1  -1  16        0.16        3.44      2.32 o 
   2  -1  16       18.67       25.21      3.53 o 
   0   0  16        1.54        0.36      1.66 o 
   1   0  16        0.57       -0.86      1.49 o 
   2   0  16        1.44       -0.15      1.70 o 
   3   0  16       12.08       13.18      5.60 o 
   0   1  16        1.03        3.67      2.15 o 
   1   1  16        0.14        3.66      2.41 o 
   2   1  16        0.04       -0.74      1.94 o 
   3   1  16        1.94        1.25      2.19 o 
   0   2  16        0.37        5.62      1.82 o 
   1   2  16        0.46       -2.53      2.53 o 
   2   2  16        0.37        3.17      2.25 o 
   3   2  16        0.91        0.57      1.89 o 
   1   3  16        0.78       -0.05      2.08 o 
   2   3  16        0.47        0.01      1.26 o 
   3   3  16        0.00        0.02      1.36 o 
                                                 
